# Supplementary material for: Targeting LINC070974 inhibits lung adenocarcinoma cell proliferation and progression by interacting with Y-box binding protein 1 : LINC070974 and YBX1 regulate NSCLC
Source: Acta Biochim Biophys Sin (Shanghai). 2024 Jun 20;57(2):182–94. doi: 10.3724/abbs.2024093 (PMC11868936; doi:10.3724/abbs.2024093)
Supplement: 24152_Supplementary_Table_S4 [file 24152_Supplementary_Table_S4.xlsx]

## Sheet: Table S4-1
Gene	log2 FC	p Value		Notes: differential expressed genes of si-LINC070974 vs.si-NC (p<0.05): a total of 4414 genes change, 2167 upregulated, 2247 downregulated.
AKT3	-0.19739	0.00487837
NAALAD2	-1.35678	0.00898768
ABI1	-0.542997	3.37e-15
GNPDA1	0.391503	3.82e-11
ZBTB33	-0.596214	7.58e-12
TANK	-0.703837	1.1e-14
POM121C	0.537067	1.73e-20
SRA1	0.183206	0.00762402
TMEM170B	-0.79997	1.23e-07
EFCAB10	1.04249	3.87e-05
NEMP2	0.638909	9.56e-06
CD24	0.129369	0.00419245
TEN1	-0.438646	0.000402
PDCD6IP	-0.152124	0.00158909
BCL2L11	-0.483417	0.000314
CDH4	-0.404648	0.000259
SMKR1	0.535536	0.00284585
NBPF20	-0.363972	0.00245756
TMED7-TICAM2	0.487483	0.00143517
PET117	0.434804	0.00614476
ZBED6	-0.82247	8.07e-05
PARP3	0.302661	0.00267655
LOC100421372	-0.595024	3.43e-08
MTRNR2L10	-0.275278	0.00683778
CEBPZOS	-0.267716	9.83e-05
TMEM35B	0.526774	0.000327
C16orf95	0.618967	0.0103081
ARPC4-TTLL3	-0.57744	0.00402868
CENPS-CORT	0.595422	5.66e-05
RNF103-CHMP3	5.16876	0.000346
STIMATE-MUSTN1	1.1346	0.00675072
COMMD3-BMI1	0.309935	0.00111237
URGCP-MRPS24	-1.28558	0.00501531
UBA2	-0.244765	1.41e-09
FARSB	0.198406	3.86e-05
ABCB6	0.16496	0.0112763
DNM1L	-0.224288	1.09e-05
NR1H3	0.364524	0.0129361
IL18BP	-0.7869	7.64e-05
RWDD2B	-0.668375	5.11e-08
SNUPN	0.66626	2e-11
ATP9A	-1.04753	3.46e-26
PDCD7	0.436444	2.19e-06
MYZAP	-0.943457	0.00213265
ARPC5	0.128946	0.00400534
ARPC1B	-0.255532	8.04e-08
ACTR2	-0.175929	1.76e-05
TSPAN5	-0.534428	9.02e-05
TSPAN3	-0.15395	0.000345
CTDSP2	-0.319711	1.53e-07
HIPK3	-1.35421	1.78e-93
FEM1B	-0.269879	0.000189
ACTR1B	0.268904	0.00219823
ARL4C	0.24481	9.34e-09
DNAL4	1.07228	3.07e-11
PDIA6	0.147594	4.79e-05
BCAP31	-0.15497	0.000274
ARFRP1	0.390134	3.78e-05
TOB1	-1.02286	6.05e-51
MMP24OS	0.210888	0.00304119
AKAP9	0.541841	3.27e-07
FAM13A	0.359698	0.00141006
G3BP1	-0.297245	3.94e-13
ADGRG2	-0.729471	1.45e-17
MBNL2	-0.262886	0.000161
ABI2	-0.591123	2.7e-24
CEBPZ	-0.209584	0.0010309
ATP6AP2	-0.173395	0.00248874
LPCAT3	0.531418	5.09e-10
SLC25A13	0.175674	0.00216949
SLC25A15	-0.417734	7.48e-06
SORBS3	0.192052	0.000227
RBM6	0.293953	0.000858
LHFPL2	-0.576942	1.06e-19
LHFPL6	0.478634	0.00367432
ALYREF	0.124825	0.0098911
RNF41	-0.261559	0.0013288
TSHZ1	0.601145	0.000148
PRMT3	0.178033	0.0048538
PSME3	-0.124863	0.00290913
MPHOSPH10	0.516391	1.86e-15
ADAM10	-0.17011	0.000729
DHRS2	-0.575442	0.00368362
CDK6	-0.751645	1.91e-31
FLOT1	0.416438	3.11e-14
AK6	-0.263125	0.00333311
CTDSPL	-0.45463	1.84e-06
TRIB1	-0.166106	0.00913353
MFSD10	-0.178885	0.00511276
STX6	-0.762655	1.04e-22
COQ7	0.628747	1.27e-06
LRRC23	0.508328	3.01e-06
SLC35B1	0.181138	0.00174621
DCAF7	0.376499	4.45e-15
AP3S2	0.33052	2.32e-06
CDK8	0.258002	0.00571217
CALCOCO2	-0.27796	2.4e-05
RIDA	-0.630683	1.12e-05
CDK9	0.432525	6.71e-08
STAM2	-0.263221	0.0028721
ABCC4	-0.416869	1.04e-10
CDKN1A	-0.509721	9.63e-30
SF3B4	-0.270887	2.64e-07
CDK2AP2	0.481128	1.35e-11
FSTL3	0.155519	0.000809
SIK1B	-0.283681	5.59e-14
CBSL	-0.481739	0.00454233
NET1	0.224776	0.000123
CWC27	0.204365	0.0126693
SAP18	0.187731	0.00134904
RGS19	1.62908	1.5e-48
DNAJA2	0.161249	0.00198572
APC2	0.49225	0.00171198
PAK4	0.181592	7.34e-05
MARCHF6	-0.241706	2.54e-06
KATNB1	0.193137	0.00645971
SNAPC5	0.35248	8.42e-05
CDKN2C	-0.425501	0.000282
TCIRG1	-0.346651	1.86e-09
SMYD5	0.254255	4.84e-06
AKR1A1	0.309635	3.96e-05
TFG	-0.140617	0.000927
NPM3	0.22951	0.000534
HMG20A	0.271187	6.07e-05
KLF2	0.493958	5.83e-08
SEMA3A	0.489636	1.75e-05
CDR1	1.28693	0.0101937
BPNT1	0.31601	0.00141577
TUBB3	0.143607	0.00138545
SCML2	-0.568371	6.91e-12
CDR2	0.412225	2.72e-08
NDRG1	-0.663698	6.64e-40
YAP1	-0.447394	1.76e-11
PRMT5	0.258617	1.52e-09
CD2BP2	0.244111	7.01e-05
UBAC1	-0.418193	6.34e-07
CFDP1	-0.729796	5.49e-15
LYPLA1	-0.113914	0.012724
EMG1	0.201362	0.00043
TIMM17A	0.165238	0.0060921
MCRS1	0.173532	0.00307059
FAM3C	0.212807	0.000569
VAV3	-0.994534	3.15e-18
TOMM40	0.130653	0.00129909
BAIAP2	0.472929	2.75e-09
TACC3	0.199948	0.000104
MERTK	-0.862559	1.92e-05
PIBF1	0.421569	0.00546687
FST	2.00137	9.52e-07
TIMM44	0.212057	0.00270144
UBE2E3	0.210597	0.00109355
SLC9A6	-0.271484	0.00684603
CAP1	-0.294193	7.16e-15
VTI1B	-0.987854	1.72e-61
SYNCRIP	-0.196269	2.52e-05
VAT1	0.143053	0.000469
STK25	0.151771	0.0126629
CARM1	0.246674	4.15e-06
SEMA6B	0.31095	1.76e-05
MYBBP1A	-0.118159	0.00890078
DDX17	-0.390285	2e-16
HYOU1	0.412375	3.09e-21
IPO7	-0.690665	6.17e-54
NEBL	-0.294827	0.000126
PITRM1	-0.13596	0.00238959
ZNRD2	0.270625	0.0013932
GLRX3	-0.479905	5.35e-24
CEBPG	-0.216352	0.000253
ANP32B	-0.106056	0.0132228
TM9SF1	0.357366	8e-09
PRDX4	0.485812	1.21e-18
AGR2	0.443771	5.39e-06
ARPC1A	0.146032	0.000892
HTATIP2	0.264826	2.86e-08
AGPAT1	0.182414	0.00439033
SPTLC1	-0.812385	3.48e-36
ARFGEF1	-0.511145	1.01e-09
DPYSL4	0.326326	0.00290931
CENPA	0.519673	1.1e-08
DRAP1	-0.164785	0.000533
DNPH1	-0.343961	1.18e-05
PRPF8	-0.274151	6.37e-14
AHSA1	0.402952	2.69e-20
CENPC	0.405873	0.00717613
CDC42EP3	0.198612	0.0052913
PAICS	-0.532644	3.45e-34
TBL3	-0.208076	0.00176694
P3H4	0.19381	0.00746467
ERLIN1	0.500506	3.81e-18
HEXIM1	0.160636	0.00381192
STAMBP	0.323819	1.64e-08
TGOLN2	0.233972	2.69e-07
CENPE	0.769593	1.41e-13
ARID3B	-0.555957	4.36e-05
POLR3G	-1.39666	2.94e-76
CENPF	0.243939	6.94e-07
GAS2L1	-0.324845	9.87e-06
EXOC5	0.199895	0.00153078
IGF2BP1	0.223746	3.34e-07
MTX2	-0.898429	2.27e-23
PMVK	0.263553	0.0062128
CELF1	0.20403	0.000151
CTCF	-0.570395	2.22e-19
CGREF1	0.433741	0.0104571
RRAGA	-0.14308	0.00492007
DCTN6	0.238813	0.000865
GNA13	-1.44777	1.33e-121
GMEB1	-0.585515	7.98e-05
CCT6B	1.43677	0.00604984
CETN3	-2.34468	6.38e-33
NFAT5	-0.310019	4.68e-08
NUDC	0.343797	1.05e-15
CFL2	-0.274382	1.31e-08
TCFL5	-0.549857	3.91e-05
PHTF1	0.637044	1.03e-07
MAP3K2	-0.223719	0.00334565
KIF1C	0.481969	1.49e-23
CTSC	0.265393	1.02e-06
NUP50	-0.211642	0.000334
NES	0.907249	0.00139018
KDM5B	-0.363461	1.08e-08
TOB2	0.295998	0.000327
PLK2	0.244521	2.44e-09
ZMYND11	-0.676582	1.27e-32
ZBTB6	-0.476966	0.000779
ARPP19	-1.82789	1.14e-257
ZNF268	-0.742063	4.14e-09
MTHFD2	-0.218231	5.28e-07
SEPTIN9	0.216937	1.26e-08
WASF3	-2.59631	0.0038697
CPLX2	0.0814446	0.00699199
CPLX1	1.42452	1e-06
FRS2	-0.677046	9.25e-15
ZNF275	-0.76674	1.72e-08
PDE10A	-0.344406	0.00194065
POLR1G	-0.26361	0.00184738
HPSE	-0.695012	0.000693
RUVBL2	0.174025	0.000436
PGRMC1	-0.945056	1.76e-82
SLC26A1	-0.961118	0.00616416
C1QL1	-0.234141	0.00645018
MRPS30	0.181968	0.01238
WDR3	-1.00897	2.53e-49
RAB10	-0.793477	6.04e-106
MALT1	-0.317849	1.26e-05
MMP24	1.02956	2.72e-61
YIF1A	0.321285	1.56e-08
RUNDC3A	1.89934	1.52e-06
PNPLA6	-0.182861	0.00211211
PAPOLA	-0.319569	1.06e-13
TCERG1	-0.545565	5.91e-25
MAGED2	0.156183	0.00425565
EHMT2	-0.266714	8.06e-05
COPS8	0.343332	8.86e-09
RNPS1	0.243364	2.95e-09
SPIN1	-1.4043	6.57e-81
RALBP1	-0.356259	1.65e-08
EHD1	-0.157118	0.000287
AFG3L2	0.27974	9.38e-05
SF3A3	0.290022	3.13e-08
AP3M2	0.252537	0.00374062
STARD3	-0.367655	1.71e-07
HNRNPA0	0.1638	0.000938
CBX1	0.155263	0.00567264
TOMM34	0.555702	8.23e-21
PDIA5	0.521475	8.58e-14
TMED2	0.257118	5.36e-13
MLLT11	0.537305	3.95e-22
RAB40B	-0.497955	0.00812558
EBNA1BP2	0.165462	0.000187
CKAP4	0.259431	1e-09
TMED10	-0.605902	6.99e-39
FERMT2	0.177725	0.000332
COPS6	-0.203279	1.88e-05
CCNI	0.143966	0.00871422
SF3B2	0.445282	2.14e-30
SLC27A4	0.396867	9.51e-10
GLIPR1	0.244618	0.00022
TLK2	0.765451	5.58e-18
KDELR2	-0.236369	2.9e-08
KDELR3	0.277954	0.0111142
SNRNP27	-0.186103	0.00765491
IFT27	1.09178	8.67e-24
RAB35	0.242762	6.64e-06
RBPMS	0.208693	0.000422
ADAP1	-0.758328	0.000293
TENT4A	0.525155	7.87e-13
NUDT21	-0.366594	1.75e-11
CPSF6	-0.168626	0.000818
OGFR	1.18873	7.17e-45
DDX52	-0.420975	8.4e-13
UBE2C	0.189989	0.000168
CHD3	0.162099	0.00342343
DUSP14	0.356212	1.2e-05
TRIOBP	0.541203	3.5e-16
DIDO1	-0.326377	3.04e-07
SPACA9	0.646428	0.00368157
PRSS23	0.353624	1.07e-19
PTPN21	-0.424553	3.52e-05
HNRNPUL1	0.10054	0.0016952
PRDM4	-0.371837	6.93e-07
CHEK1	-0.951707	6.4e-32
BTN2A1	0.337125	0.000271
RCAN3	0.448796	1.39e-06
KIF3A	-0.686464	3.81e-12
CHGA	1.27398	1.76e-05
ZWINT	0.360421	8.03e-11
PWP1	-0.230972	1.8e-06
CHGB	1.48749	2.81e-13
PKIG	0.527611	1.6e-10
KAT7	-0.200945	0.00225034
BVES	-1.43564	1.5e-15
FICD	0.565585	1.57e-05
RABL2B	0.769299	4.21e-17
RABL2A	0.578029	0.000198
ERLIN2	-0.667545	4.21e-15
PSIP1	-0.15064	0.00469467
WDHD1	-0.287194	0.000239
BAZ2A	-0.211578	0.000343
ZNF277	-0.500072	3.67e-06
SLC2A6	-0.318845	0.000331
MAP4K5	-0.884662	9.12e-35
NISCH	-0.259803	0.00195678
CHKA	-0.294769	0.00178336
WBP4	0.864946	2.8e-10
SUPT16H	0.21244	6.56e-08
ANXA10	1.1141	0.0128099
MRPL3	-0.255186	5.63e-09
CHN1	0.329368	0.00119496
HPS5	-0.881323	8.83e-23
PDCD10	-0.581439	9.74e-11
EGLN2	0.345976	6.38e-11
EGLN3	-1.39795	6.87e-26
PADI2	-0.528433	6.65e-06
GPR176	-0.458159	0.00620751
ERI2	-0.362904	0.0057758
GTF3C6	0.234195	0.0021246
XPOT	-0.118079	0.00450984
LOC112694756	-0.161837	0.00593105
RDH13	-0.386808	0.00194305
ATXN2L	0.172099	0.000148
IFT43	0.594619	3.54e-08
STX1B	0.68461	0.0050514
B4GALT7	0.217055	0.00833618
PHF21B	0.669843	0.009073
VPS26B	-1.32083	4.92e-49
NACC1	0.396981	3.87e-12
CFAP36	0.896309	1.5e-34
MED8	0.472508	4.97e-09
RPUSD1	0.36475	9.1e-06
PLCD3	0.154157	0.000259
LYPLA2	-0.24679	0.000169
CHST14	2.08105	9.83e-64
ECD	-0.167919	0.00822711
MGAT4A	-0.684295	0.00584988
GOLM2	-0.473476	8.32e-13
SLC46A1	-0.25228	0.00041
C12orf57	-0.215983	0.000445
DDX42	0.183973	0.000193
LARP4	-0.164234	0.00658594
TMEM106A	0.760108	0.00327823
FKBP9	0.224145	2.74e-06
PDAP1	0.169629	0.000643
U2AF2	-0.172791	2.76e-06
EXOSC8	0.247781	0.00180038
RNF13	-0.587689	9.24e-15
DERPC	0.256153	0.00284881
SYNPO	-0.337368	1.99e-10
ADPRHL1	0.994688	1.65e-13
SLC35A4	-0.354582	1.37e-10
DTX2	-0.302869	3.99e-07
BUD23	-0.15497	0.00308847
CHRNB2	2.17642	2.61e-16
TXNRD3	0.660296	0.000163
LACTB	-0.558849	1.83e-17
ABCF2-H2BE1	-0.371366	1.26e-05
LMTK3	0.812083	6.64e-16
MBD6	0.504968	6e-12
GPRIN1	0.503301	6.27e-06
FMNL2	-0.150677	0.00474568
ELFN2	0.640544	2.39e-11
GALNT13	-0.269845	0.000603
OSBPL1A	-1.08146	1.82e-22
OSBPL8	-0.331248	4.38e-06
OSBPL9	0.326006	6.8e-09
C1QTNF1	-0.461718	2.77e-08
TMEM123	-0.226507	1.08e-08
SMIM19	0.350133	0.00291342
MRFAP1L1	0.386402	4.1e-05
ZNF618	-0.408907	3.69e-05
CGAS	-1.99801	1.01e-20
CKB	-0.32138	7.2e-06
ATG4A	0.586833	6.02e-05
KCTD12	-0.763636	6.89e-06
SLC25A26	-1.18342	2.14e-16
CIRBP	0.452922	1.2e-08
LRRC42	0.265749	0.000861
ZNF689	0.399065	0.000174
ARHGEF25	0.324411	0.00972032
ALPK2	-0.45786	8.94e-08
IQCD	0.890202	0.0021874
WDFY2	-0.245474	0.0121585
CKMT1B	0.755362	1.3e-05
LRRC58	-2.19486	3.08e-217
LYSMD3	0.293017	0.0021736
DNTTIP1	0.562972	2.44e-10
FOXP4	1.10123	2.94e-47
ZNF526	0.222584	0.00899195
KLHDC3	0.587026	4.92e-11
NUS1	0.22962	8.42e-05
FAM210B	0.717216	5.14e-11
TLCD1	0.233259	0.000437
CKS1B	0.160264	0.000609
TOP1MT	0.303914	1.41e-05
RPL39L	-0.605826	4.13e-08
MED12L	-1.10208	0.00365914
ARAP1	0.242787	0.000185
AGAP1	-0.209376	0.00215624
AGAP3	-0.187493	0.00676289
RAB3IP	-0.417184	7.99e-05
SSX2IP	-1.50075	8.62e-55
RFFL	0.30772	1.28e-07
AP3S1	0.214935	0.000573
CLCN4	-0.427761	5.19e-05
CLCN5	-0.415534	0.00108995
EXOSC6	0.277225	0.00193167
MORN4	0.652757	2.16e-05
COMTD1	0.291939	0.00643749
FRA10AC1	0.34898	0.00125278
SFXN2	0.597123	0.000131
CLIC1	0.129637	0.00117147
SFR1	0.363387	0.00132047
ANAPC16	-0.174148	0.00217035
CLK3	0.226964	0.0113761
TPP1	-0.181404	0.00435981
CLN3	-0.264977	0.000327
LRRC51	0.944126	1.78e-05
PIH1D2	1.57535	0.000361
CLNS1A	0.179566	0.00132172
CLPTM1	-0.166391	0.000119
CLTA	-1.09198	1.81e-107
CLTB	0.171784	0.00316557
NEDD1	-0.722597	7.19e-18
ALKBH2	0.243159	0.00613736
AK7	1.18327	1.58e-05
TRAPPC6B	-0.322016	0.00404347
CLBA1	0.913846	1.19e-15
FRMD6	-0.495124	7.19e-07
SOCS4	-0.27985	0.00146513
JDP2	0.380281	1.82e-05
TTC8	0.22149	0.000813
MTFMT	0.345452	8.36e-05
NIPA1	-0.295324	4.74e-07
CEP20	0.704002	2e-32
SPATA33	0.648579	1.42e-05
PAQR4	0.436962	1.69e-11
ZC3H18	0.232972	2.21e-05
TMEM170A	-1.02321	3.53e-20
MSI2	-0.199623	0.0098771
CYB5D1	0.469788	4.85e-09
OVCA2	-0.188281	0.00649474
LSM12	-0.358163	1.47e-10
CCDC43	0.376812	1.42e-06
ANKRD13B	1.16698	7.87e-52
SLC43A2	-0.409365	0.00246387
WDR81	-0.359658	4.51e-06
ZNF787	0.205366	0.00141712
EID2B	0.786567	4.54e-06
TNFAIP8L1	-0.403688	0.000507
MISP	0.268191	9.15e-08
WTIP	-0.258933	0.0055939
CNN1	1.43897	0.00230786
CNP	-0.187493	0.0017691
CCSAP	-1.33851	1.53e-16
DNAI3	2.10228	8.06e-13
KLHDC9	1.45452	0.00591986
MAB21L3	0.265677	4.52e-06
IFFO2	-0.211335	0.0126846
CNTN1	0.160982	0.00586186
TPRG1L	0.167667	0.0123924
MYOM3	0.405939	0.000152
DMBX1	-0.943795	0.000106
TCEANC2	0.576904	0.000245
DNAH14	0.392303	0.000962
C1orf122	0.401528	6.26e-07
COL1A1	0.676914	5.2e-10
OSCP1	1.78666	6.46e-24
KLHDC7A	-1.09457	3.3e-06
ARL8A	0.242216	0.000389
UHMK1	-3.26166	0
COL4A1	0.402987	1.24e-12
IQGAP3	0.228388	0.000973
PIFO	1.07687	0.00361812
TATDN3	0.294819	0.0108373
COL4A2	-0.11518	0.0131037
COL4A5	0.288792	0.000722
SLX4IP	-0.396182	0.00348992
COL4A6	0.376133	0.000453
CHMP4B	0.182397	0.000212
COL5A1	0.199034	0.00786007
COL5A2	-0.445964	6.76e-15
ANKRD54	0.32162	0.000528
TMEM150A	-0.477138	0.00757991
COL7A1	0.249361	2.4e-05
MBOAT2	-0.468928	6.63e-08
BBS5	0.417645	3.32e-06
ICA1L	0.573785	0.00349849
FAM168B	-0.780485	4.42e-58
C2orf76	-0.530619	0.0114136
TMEM198	2.55378	1.04e-24
MDH1B	1.00897	0.00101312
FBXO36	1.1746	4.28e-13
MTERF4	-0.388633	1.47e-05
COMT	-0.271637	6.13e-06
COPA	0.229629	1e-07
COPB1	0.186536	0.000141
DCBLD2	0.473292	4.13e-30
FAM43A	-1.86888	5.49e-11
KLF6	0.567706	1.34e-22
TPRA1	-0.345081	1.36e-05
SLC31A1	-2.40725	1.17e-148
C4orf33	0.46675	0.00496383
MAP3K8	-0.332375	0.000243
FAM241A	0.156752	0.00688101
GNPDA2	-0.396664	0.00108316
ADM	0.161279	0.00895168
PACRGL	0.522342	8.89e-06
IL31RA	0.442261	0.00519579
EMB	-0.459573	4.6e-05
PRRC1	0.253019	1.3e-05
STARD4	-0.696997	2.09e-11
NUDCD2	-0.225135	0.00487068
COX6C	-0.187752	0.00467363
UBLCP1	0.306507	2.19e-06
NCOA7	-0.753023	8.77e-35
CD109	-0.394569	4.41e-13
PM20D2	-0.407168	2.8e-06
COX15	-0.392241	3.53e-09
CPD	-0.183775	0.00396163
MTPN	-0.931294	1.06e-54
LRGUK	1.84183	0.000661
CPOX	-0.383416	4.76e-05
CIBAR1	0.273879	0.00802334
CPT1A	-0.519669	2.7e-17
VPS37A	0.212254	0.0015004
CPT2	0.487524	9.11e-06
TMEM68	0.33111	0.00306416
UBXN2B	-1.60277	1.99e-57
HGSNAT	-0.192843	0.00320879
C9orf116	1.7045	2.94e-24
CARNMT1	-0.89388	3.5e-16
CREB1	-0.247498	0.000694
ATF2	-0.313343	0.000605
FAM199X	-0.301281	1.12e-05
CRIP1	-0.260748	1.25e-06
CRIP2	0.30187	3.87e-07
ZFP92	1.20595	0.00330141
CRK	-0.366016	3.42e-11
DOCK11	-0.418749	0.00377586
SPIN4	-0.797805	9.64e-09
CRKL	-0.213929	0.00266687
CRMP1	0.400507	0.0118056
ASB6	-0.388507	2.54e-05
ASB7	-0.279653	0.0121189
ASB9	-0.387445	5.13e-05
S100A16	0.173513	0.000443
NEK7	-1.66892	2.95e-66
C20orf96	0.516669	6.39e-07
NOL4L	-0.668523	3.64e-11
CRY1	-0.19752	0.0115235
BRI3BP	-1.61029	1.3e-92
SOGA1	0.311043	9.56e-06
DYNLL2	0.51778	2.44e-13
UBE2F	-0.476014	1.73e-07
SRXN1	0.281817	3.46e-16
SIRPA	-0.208391	0.00118386
STK35	0.335662	4.06e-07
SAMD8	-1.36362	1.9e-39
TRUB1	-2.01928	3.56e-81
CS	0.207464	1.34e-07
MAPK14	0.327145	0.000203
FGFBP3	0.816826	0.00097
CSE1L	-0.137201	0.000314
CSF1	-0.172131	0.00324258
SESN3	-1.16137	0.000233
ARHGAP42	-0.569336	1.48e-06
POGLUT3	0.511752	8.53e-10
SPINDOC	0.767998	1.18e-25
SPTY2D1	0.363057	7.97e-07
PRICKLE1	-0.592796	0.0107959
ZNF664	0.935403	9.82e-57
ETFRF1	0.71177	9.84e-06
CSK	0.580352	2.02e-19
KRT80	-0.300694	8.07e-12
FBXL14	-1.19695	6.26e-12
B3GLCT	-0.536651	0.000198
CSNK1A1	-0.31518	1.86e-10
MIPOL1	-0.475821	0.00513926
SLC38A6	-0.508021	3.28e-06
CSNK1E	0.190096	0.00122028
PTGR2	0.259808	0.00629229
CSNK1G3	-0.317335	0.000249
C15orf65	0.667449	0.00492497
MESP2	1.79711	0.00444351
NRG4	1.02911	3.41e-06
ADRA1D	0.849513	0.000198
ZSCAN29	0.878741	8.04e-12
ZFP90	0.539718	1e-06
CARMIL2	1.27161	1.65e-05
IL34	-1.4613	0.0011363
CSRP1	0.122671	0.00138244
ZNF688	0.621489	0.000461
DNAAF8	1.42504	0.00242872
MGAT5B	0.637544	4.27e-24
SLC25A10	-0.307642	2.79e-06
SLFN13	0.616736	0.000148
RUNDC1	-0.42317	3.32e-05
EME1	0.407578	4.59e-05
ADRA1B	0.493073	2.86e-06
C18orf25	-0.865625	6.77e-10
CSTB	-0.455037	1.61e-16
ZNF480	0.528969	2.86e-08
ZNF524	-0.370681	0.00326049
SPC24	0.411409	0.000205
CSTF3	0.208538	0.00109618
ZNF420	-1.13743	0.000128
DPY19L3	-0.85934	3.97e-28
PROSER3	0.219783	0.00754907
NKX2-5	0.54422	1.35e-09
DIRAS1	0.629162	0.000584
SYT6	-0.624662	0.00450563
CREB3L4	0.553786	0.00112779
BROX	-0.200926	0.0112383
SAMD11	-0.507441	5.47e-07
TLCD4	-0.526774	1.72e-12
SLC35F3	-0.819263	9.11e-10
MFSD4A	1.22105	0.00156337
SLC30A7	-0.263425	0.0109414
NBPF12	-0.368582	0.00210127
MANEAL	0.680361	7.17e-17
SHISA4	-0.290366	0.0129335
EXOC8	-0.401586	0.000817
CFAP57	1.30026	0.000144
CTNS	-0.336819	0.000272
LCA5L	1.11496	0.00112711
DUSP18	0.513886	0.000605
CKAP2L	-0.466778	2.3e-08
CTSB	-0.198986	2.34e-07
FAM117B	-0.845267	4.93e-06
CTSD	-0.14172	0.00206187
SEPTIN10	-2.53988	0
ARL6IP6	0.424275	2.07e-07
CCNYL1	0.31591	1.13e-08
KLHL23	-0.634288	1.07e-06
SGO2	0.254126	0.00170803
CTSL	0.366053	2.8e-19
GPR155	-0.920796	0.00766623
CCDC80	0.637705	4.72e-16
MB21D2	-0.437978	0.00248795
PPP4R2	-0.524839	1.36e-15
RNF38	-0.794495	6.57e-13
CCDC50	0.332475	4.03e-07
NCBP2AS2	0.572755	5.3e-05
CXADR	-0.407388	6.37e-05
NFXL1	-0.723791	1.28e-06
PAQR3	-0.856145	2.99e-15
ZNF595	-0.410179	0.00956912
CYB5A	-0.247973	0.000222
KLB	1.58977	0.000157
DAB2IP	-0.544201	7.38e-09
SLC38A9	-0.644948	1.66e-08
CREBRF	-0.781947	0.00137035
CEP120	0.343368	4.69e-06
TMEM167A	-0.982118	7.22e-49
MBLAC2	-0.379049	0.00281747
CYB561	0.871283	2.76e-38
CYBA	-0.139343	0.0112608
IRX2	-0.866313	0.00411128
CCDC112	0.453162	0.000248
RNF145	-0.205499	0.000659
CYLD	-0.902594	6.87e-16
SNRNP48	-0.358365	0.00167304
CFAP206	1.49448	0.000267
CYP1B1	1.13207	7.46e-158
BMT2	-1.44542	8.71e-19
FMC1	0.953434	1.82e-05
VKORC1L1	-0.297793	8.84e-09
AMOTL1	0.533027	5.99e-09
ZNF746	0.269675	0.000138
AMZ1	-1.0108	0.00444703
RBM33	-0.376117	1.19e-07
GRK2	0.311144	1.14e-06
PRAG1	-0.235918	6.88e-07
CDCA2	0.266711	4.33e-05
TMEM65	-1.80395	4.26e-78
ANKRD46	-0.797459	4.6e-07
FBXO16	0.676114	0.00177995
FAM91A1	-1.87261	4.55e-166
C8orf48	1.11443	0.00371146
CAMSAP1	-0.364317	2.02e-06
AK8	1.1633	0.00672958
RASEF	-0.305406	0.00451652
KIAA1958	-0.534795	4.94e-05
MOSPD2	0.3764	6.36e-06
RIBC1	1.51276	0.00185295
ADSS2	-0.183836	0.00329672
CYP24A1	-0.334905	3.73e-20
SLC35G1	-1.10332	8.38e-19
AARS1	0.189495	1.87e-06
DAD1	-0.13285	0.00975084
CD55	0.207737	0.000117
TMTC3	-1.08405	6.08e-41
DAG1	0.262099	4.9e-06
DGKA	0.658288	2.97e-08
DGKG	0.3775	0.00076
DGKH	-0.418036	0.0038719
GPR180	-1.94553	1.53e-65
AP2A2	-0.168231	0.000444
DAP	0.201131	0.00051
DAPK3	0.249361	0.00032
SAMD15	1.42794	4.73e-10
NOP9	-0.565482	1.58e-14
DARS1	-0.140843	0.0111655
DNAAF4	1.20417	2.41e-21
DAXX	0.23336	0.000955
OTUD7A	0.794329	0.00219242
SPRED1	-0.538861	3.68e-08
ZFPM1	0.536331	3.58e-05
ITPRIPL2	0.189198	0.0128962
ZFP1	-0.73261	7.82e-09
DBN1	0.203979	2.08e-06
DBT	-0.840063	4.78e-08
ECI1	0.356666	1.51e-06
DCK	-0.897137	5.97e-19
DENND1B	-0.564987	0.000117
TOR1AIP2	-0.579051	1.75e-13
SDE2	-0.872549	1.47e-11
CNST	-0.33001	0.00194908
DCTN1	0.106257	0.0101298
AP1G1	-0.449	8.1e-16
DDB2	0.500918	3.06e-18
AKR1C1	0.169745	0.000128
GADD45A	0.349394	1.16e-07
LONRF2	-0.765472	1.12e-12
DDIT3	0.314421	0.000194
DDX1	-0.156205	0.000626
DDX3X	-0.335096	9.55e-15
DMXL1	-0.705938	9.55e-13
DHX8	-0.194289	0.00284628
RNF168	-0.929598	2.59e-09
TLE5	0.538165	2.31e-36
DHX9	-0.109854	0.0112503
CHST13	-0.915651	0.00766709
DDX10	0.233489	0.000287
SPATA5	-0.431379	0.000421
DHX15	-0.157345	0.00115726
SGMS2	-1.34119	7.05e-25
MIER3	-1.18289	7.13e-29
THAP5	-0.904001	2.59e-23
CCDC71L	0.406825	0.000606
ZNF467	0.472947	0.00588066
BMPER	0.549521	0.000934
GSDME	0.221676	0.0049913
ZNF800	-0.31396	0.00156341
TMEM64	-1.76159	1.68e-58
QSOX2	0.667452	7.84e-27
SPIN3	-0.590773	5.45e-05
KCNG3	-0.998881	0.00366113
ZNF721	0.717329	3.34e-07
ANKRD24	1.16651	0.00171499
POLR3H	0.341373	1.01e-06
DHFR	-0.641031	8.95e-33
NQO1	-0.160551	2.1e-07
DIAPH1	0.347197	4.14e-13
DIO2	1.27564	5.66e-57
DKC1	0.25656	1.28e-08
DLG1	-0.27422	0.000564
DLST	-0.807085	2.14e-47
DMWD	0.408991	1.51e-05
DNAH5	0.631073	0.00797125
AGL	-0.679157	1.12e-08
DNM2	-0.491681	1.07e-23
DPYSL2	-0.167531	0.00573027
DPYSL3	-0.41053	0.0109034
DSC2	0.376997	0.00677718
DSC3	0.394466	0.000669
RCAN1	0.281105	0.0129938
DSP	-0.729313	7.86e-32
SLC26A2	-0.903689	2.81e-30
DTYMK	0.182424	0.00158363
DUSP1	-0.292687	5.47e-10
DUSP5	0.365116	1.73e-12
DUSP6	-0.453054	0.00124002
DUSP7	-0.377236	0.00225135
DUSP8	1.16326	1.14e-17
TOR1A	-0.254882	5.7e-05
E2F3	-0.374045	6.04e-06
E2F4	0.18192	0.000885
E2F5	-0.919813	2.56e-18
ECE1	0.763983	1.17e-44
ECT2	-0.413918	3.87e-17
NR0B1	0.177838	0.00194394
LPAR1	0.345254	1.09e-05
EDN1	0.332947	4.6e-09
EEF1A1	-0.140275	4.18e-07
AGO4	-0.71385	8.32e-06
SCAMP5	0.301016	0.000132
EEF1G	-0.119603	6.09e-05
EIF2D	0.210209	0.00119128
EFNB1	-0.509646	0.000143
EFNB2	0.684852	0.00276782
CELSR3	0.902763	2.88e-22
MEGF9	0.290776	7.33e-05
EGFR	-0.154149	0.0022724
EGR1	-1.06211	6.18e-09
PRXL2C	0.560062	5.27e-06
ZNF367	0.50406	6.31e-08
METTL15	-0.380983	0.000573
RILPL2	0.480637	0.00744841
AMN1	-0.75399	3.42e-09
EIF1AX	-1.72478	4.84e-233
METTL7B	-0.466086	0.000177
ZFC3H1	-0.20242	0.0100015
EEF2KMT	0.267169	8.82e-06
DCP1B	0.464395	7.48e-05
ANO6	-0.192569	0.000708
ARID2	-0.326935	1.6e-05
EPHA2	-0.179556	0.000124
EIF4A1	0.308773	5.41e-25
ZNF778	-0.38805	0.00422846
WDR90	0.794831	2.25e-11
EIF4A2	0.180486	0.0024646
EIF4B	-0.260757	4.18e-13
EIF4E	-0.263149	6.84e-05
EIF4EBP1	0.115387	0.00890879
EIF4EBP2	-0.238889	3.11e-05
EIF4G2	-0.467436	1.08e-47
EIF5	-0.338795	4.53e-20
TTC21A	0.911491	0.00247839
ELAVL1	-0.150944	0.00476121
ELF1	0.309899	7.6e-05
ELF3	0.459075	3.9e-16
ABCA2	-0.229925	0.00158075
NBPF11	-0.380525	0.00161578
TXLNA	0.220047	0.000882
SLFNL1	-0.731226	7.96e-06
RNF215	0.38657	0.000198
ELK3	-0.274646	2.82e-06
TET3	-0.382972	2.07e-05
PIKFYVE	-0.661683	1.31e-12
SPRED2	-0.197238	0.0026097
CFAP20DC	0.630175	0.000192
LIPH	0.242836	0.0129101
ARL13B	0.31051	0.00159841
DHFR2	-0.481726	0.00396222
EML1	0.40771	1.49e-08
MARK2	-0.451389	5.87e-07
CENPV	0.321268	9.21e-05
EMP1	0.498459	3.48e-05
CENPX	-0.16979	0.0049665
LRRC45	0.301658	0.00534428
UNC13D	-0.25181	0.00337856
FBXO15	1.25649	0.00852574
ADGRE1	-0.620852	4.32e-06
ZNF584	0.25124	0.0105573
PDE12	-0.621247	1.3e-11
DENND6A	-1.38057	1.48e-21
TIGIT	-1.50875	1.03e-20
CTTN	0.180483	1.14e-05
C4orf46	-1.65888	2.21e-39
SMIM14	-0.393668	0.000565
TAPT1	-0.85824	1.14e-07
CCDC125	-0.594302	0.000114
ENO1	-0.197614	1.38e-11
ENSA	0.675738	4.94e-37
AK1	0.309024	0.000119
SLC29A1	0.171179	0.00206369
R3HCC1	0.973694	4.09e-27
TMEM268	0.323923	0.0018209
C9orf72	-0.539979	0.00123596
FAM219A	0.208913	0.0116733
CCDC107	0.397966	0.00038
EP300	-0.16595	0.00835681
EPAS1	-0.592947	2.3e-50
EPB41	0.527659	5.2e-07
VMA21	-0.348154	5.56e-08
EPB41L1	0.345415	1.99e-12
EPB41L2	-0.180302	0.000657
ANO5	-1.1275	4.91e-14
DMTN	0.193295	0.00260526
EPHB2	-0.137397	0.0102341
EPHB4	-0.209461	0.000259
EPHX1	-0.262733	1.71e-08
MTLN	0.303869	0.000499
STX2	-0.345697	2.6e-05
DIPK2A	-1.25468	4.11e-23
CLN8	-0.511236	3.61e-07
SENP5	-0.304931	0.00368032
USF3	-0.44422	0.00334125
TRIML2	0.777306	3.17e-26
EPS8	0.369518	5.93e-05
SLC36A1	-0.97306	2.6e-23
EREG	0.954601	2.23e-116
AKT1	0.459107	1.31e-22
AKT2	-0.171783	2.65e-05
ESRRA	0.38496	3.04e-07
ETF1	0.182065	4.75e-06
ETS1	-0.3388	1.24e-07
ETS2	-0.381001	1.85e-09
ETV3	-0.372063	0.000528
EXT1	0.204345	0.00108164
EXTL2	-0.655597	2.33e-07
EXTL3	0.305298	1.11e-06
F2R	-1.1932	6.09e-86
F2RL1	0.220268	3.93e-07
ALDH2	-0.170156	0.00144914
FANCC	-0.468482	2.25e-05
ACSL4	-1.81304	1.47e-94
FBLN1	-0.172704	0.00138803
USP12	-0.338496	5.68e-08
FASN	-0.0922986	0.00785352
ZCCHC24	0.379086	0.0125684
CCNY	-0.829826	2.82e-29
FBN1	0.32803	0.00950714
VWCE	1.19898	0.0124456
EFEMP1	0.338687	0.00036
RASGEF1A	-0.902699	0.000532
ARL5B	-0.889398	2.03e-35
HNRNPUL2	0.214047	1.64e-06
CPNE2	0.253488	0.000236
ZUP1	-0.99964	1.43e-07
LRRC73	1.54466	1.49e-05
OARD1	0.471683	1.86e-05
SMIM29	0.539058	4.83e-06
SMIM13	-1.92568	3.32e-89
FKTN	-0.436126	4.41e-06
POLR1F	-0.470939	2.92e-09
JAZF1	0.584474	3.7e-06
TMED4	-0.325405	9.64e-08
RSBN1L	0.278643	0.00617596
SLC29A4	-0.355317	1.95e-05
FDX1	1.0165	9.19e-22
ZNRF2	-0.640488	1.79e-07
FDXR	0.352323	4.57e-09
FEN1	-0.69699	1.41e-30
ALDH3A2	-0.264201	8.43e-12
FGF2	-0.829741	9.69e-51
ALDOA	-0.245762	2.99e-08
FHL2	0.350003	8.83e-09
NID2	0.705419	1.58e-09
COG2	-0.32361	1.86e-05
FKBP1A	-0.473839	2.7e-29
ATF5	0.181253	0.00511019
COPZ1	0.335007	1.39e-14
PHLDA1	0.242815	6.11e-07
HSPA4L	-0.2101	0.0122662
RHOBTB3	-0.256838	0.000961
RNF44	-0.436779	1.22e-14
RAB11FIP2	-0.606789	3.29e-12
PPM1E	1.40304	0.0032337
DOLK	-0.58337	2.98e-11
VASH1	-0.5512	0.000146
AAK1	-0.437494	2.27e-08
LMTK2	-0.23442	0.00119311
PPP6R1	0.322639	2.61e-15
SEC31A	0.184891	0.000102
DZIP1	0.282427	0.000222
ENPP4	-2.00932	0.00498604
FKBP4	0.121254	0.000889
CLSTN1	0.183432	0.00129039
ZBTB1	-0.454718	5.24e-09
BAHD1	0.284224	0.00834191
CEP164	0.438686	1.77e-06
BTBD3	-1.18519	8.01e-54
EPN2	-0.190179	0.00186047
SACM1L	-0.607059	8.79e-12
FAN1	0.349072	4.07e-05
RALY	0.142246	0.00146094
MAPRE1	0.227616	3.47e-08
HABP4	1.71519	2.44e-45
SNW1	0.178316	0.00106145
SHANK2	-0.382174	1.42e-07
DKK1	-0.246777	2.88e-07
KIN	-0.385746	0.00488037
CCT5	0.279905	9.04e-16
PTGR1	-0.239235	4.58e-08
FOXF2	0.318497	0.000179
SLC4A1AP	0.272218	0.000116
TRIM32	0.436269	3.55e-06
TPX2	0.151602	8.04e-05
EFR3B	0.308061	0.000325
KDM2A	0.576389	4.9e-25
CEP131	0.479369	0.000262
LIMCH1	-0.227971	6.33e-06
ALDOC	-0.626858	0.000285
WDFY3	-0.294417	0.000588
DAAM1	-0.476632	0.00173891
RAB21	-0.287607	0.000101
SPEN	-0.394806	1.21e-10
FBXO21	-0.459709	1.53e-15
CNOT1	-0.397316	1.41e-19
SNRNP200	-0.301343	3.82e-13
PALLD	0.384312	6.03e-17
TMCC1	-0.830215	1.74e-17
UNC13A	0.448564	4.42e-06
KDM1A	-0.553354	3.4e-24
MAST3	-0.375153	0.0125579
PHLPP2	-0.858999	2.15e-18
ZNF292	-0.710202	9.54e-08
PDXDC1	0.262244	6.89e-07
KIF21B	-0.8548	4.47e-06
PDS5B	-0.254232	0.00387475
FNBP1	0.79386	3.62e-13
SMG1	-0.400048	0.00166434
FOXM1	0.169839	0.000141
ENDOD1	0.346399	0.000589
ZSWIM8	-0.283279	0.000157
CLUAP1	0.566562	1.74e-07
TBC1D9B	0.534233	1.36e-29
GGA2	-0.215762	0.00113732
ERP44	0.257245	0.000251
RRP1B	-0.63673	1.89e-25
FOXO1	-0.854635	0.000494
AVL9	-1.13955	3.64e-72
PPRC1	0.27183	1.93e-08
ARHGAP26	-0.329591	1.86e-06
TTLL5	0.23999	0.00320054
IQSEC2	-0.331743	2.97e-05
CDK19	-0.633131	0.000227
ZBTB43	-0.449053	0.00815182
AKR1B1	-0.128902	4.46e-05
FSTL4	1.02219	1.35e-06
SPART	0.226068	0.00128567
TAB2	0.192248	0.00199655
CLASP2	-0.318348	1.25e-05
PLXND1	-0.659373	1.83e-25
ATG2A	-0.230051	0.00527703
SMC5	-1.08515	1.95e-35
N4BP3	-0.695565	0.00938726
ZZEF1	-0.198932	0.00274118
ANKLE2	-0.242428	1.51e-05
NCDN	-0.218379	0.00982939
TBC1D9	0.590048	1.26e-08
MAPK8IP3	-0.367829	1.63e-06
SLC35D1	-1.20067	9.1e-18
FLNB	-0.34177	4.71e-15
LPIN1	0.464536	1.99e-09
CEP68	-0.660865	1.72e-10
FLNC	0.582034	0.00238252
DIP2A	-0.273536	0.0033194
MESD	1.37897	6.52e-94
RCOR1	-0.555055	3.75e-15
KANK1	-0.978428	1.06e-20
FLOT2	-0.164721	0.000905
CYFIP1	-0.168841	0.000118
GANAB	1.58337	0
MDN1	-0.253878	0.00442156
FAM120A	-0.507503	3.65e-33
ATP11B	-0.470772	5.42e-07
FAM168A	-0.437037	4.76e-10
ARL6IP1	-0.658707	4.89e-62
PLEKHM2	0.296741	5.49e-06
SYT11	-0.701722	0.0118027
PRRC2C	-0.180935	0.000682
FBXO28	-1.36768	6.21e-53
DTX4	-0.546943	0.000117
RHOBTB2	-0.559689	1.62e-08
RRP12	0.150396	0.0058715
PLCL2	0.854724	1.22e-06
ARHGEF9	0.984042	9.23e-22
SEL1L3	0.19811	0.00165913
EXOC6B	-0.21573	0.00823139
DNAJC9	-0.362233	2.34e-09
PHLPP1	0.406145	0.000999
TMEM131L	0.382785	0.00570541
COBL	-0.406493	0.00491182
ASTN2	0.580448	5.12e-07
KATNIP	0.245036	0.00447644
ATP11A	-0.875444	5.21e-21
MTCL1	-0.166142	0.00629874
DENND5A	0.890724	3.97e-46
DDHD2	0.403539	1.69e-08
PPIP5K2	-0.61596	5.86e-15
ADGRL2	0.293266	8.86e-05
POFUT2	0.343649	0.0008
KLHL18	0.283788	0.0106436
NUP160	-0.167963	0.00529504
IQCE	0.388603	3.71e-08
FBXW11	-0.230361	0.000539
SMG6	-0.361454	8.96e-06
BICD2	1.4143	1.79e-71
NEMP1	-0.960644	1.12e-27
KIAA0930	-0.221604	6.84e-06
SLC9A8	-0.303497	0.000517
FMR1	-0.504087	6.34e-10
RPGRIP1L	0.445241	3.25e-07
USP22	0.178238	8.13e-05
CLASP1	-0.206298	0.00115938
DPY19L1	0.38351	1.04e-17
WDR7	-0.308071	0.0122672
SYNM	-0.434202	1.71e-09
SMCHD1	-0.337622	1.25e-06
DOCK9	-0.292824	0.00014
U2SURP	-0.124243	0.00638367
SUN1	-0.22543	8.97e-06
FAM189A1	-0.749173	3.3e-05
ZNF629	1.19824	1.74e-50
PSD3	0.396341	6.06e-06
OBSL1	0.304319	0.00174997
KIAA0895	-0.556606	1.29e-05
LARP1	0.211071	3.13e-06
PUM2	-0.432521	4.06e-16
RRP8	0.253749	0.00384728
ICE1	-0.208313	0.0016297
AHCYL2	-0.656159	1.82e-08
SPECC1L	0.173628	0.0116154
NCSTN	0.295308	6.25e-07
NUDCD3	1.0371	5.8e-54
MED13L	-0.345748	1.28e-06
ZDHHC17	-0.391626	0.000285
PIP5K1C	-0.488545	1.74e-09
EXOSC2	-0.477907	1.26e-09
DICER1	-0.775484	6.21e-35
SIRT5	0.623817	4.99e-07
NCS1	0.20863	0.00215274
TDRD7	-0.490084	2.01e-05
GRIP1	-0.861356	0.000453
RYBP	-1.10735	1.65e-35
AP4E1	-1.1103	8.39e-25
RHOQ	-0.332574	1.15e-11
TARDBP	-0.137237	0.00168758
HARS2	0.256786	0.000407
SLC35A3	-1.06437	2.3e-16
SF3B1	-0.328685	3.36e-13
ABCB10	0.220926	0.0106392
ICMT	0.162237	0.00389659
CBX6	0.147452	0.00887462
PHF3	0.348974	7.35e-06
TRAM1	-0.291871	2.33e-13
SEC11A	0.130253	0.00516053
CBX7	-0.715498	6.28e-05
MACF1	-0.163322	0.00202403
BICRAL	-0.306072	0.0131928
LRRC8B	-1.30084	1.03e-26
POFUT1	0.321146	5.66e-10
SUZ12	-0.620526	7.21e-25
SCRIB	0.235999	6.23e-07
SPIDR	-0.353556	4.85e-06
SLC39A14	0.168414	0.000129
R3HDM1	-0.282875	1.37e-06
CABIN1	0.366104	2.52e-08
SRRM2	-0.162216	3.24e-05
ACAP2	-0.459825	1.44e-07
ZNF281	-0.26663	2.28e-05
CLCF1	0.269076	0.00290526
NNT	0.310778	0.00226952
MMD	-0.562217	6.58e-13
PRAME	0.26899	3e-08
TNPO3	-0.14193	0.00668044
ADAT1	-0.353747	3.31e-05
MAPK8IP2	1.51362	2.54e-29
ATP6V0A2	-0.385225	9.41e-05
TTC33	0.419937	0.0026152
FOSL2	-0.142542	0.0013187
CDK20	0.40618	0.00813781
TSPAN15	0.185142	0.00110699
WBP2	-0.15779	0.00655254
DDAH2	0.245447	0.00769519
DDAH1	0.455048	3.71e-07
CDC42EP4	-0.188049	0.00132529
SMUG1	0.311288	0.00676891
TMEM50A	-0.787683	8.49e-31
DDX58	-0.45953	0.000938
ELP5	0.246555	0.00228902
KLHDC2	-0.309371	0.000536
ORC6	-0.761911	2.14e-15
OPN3	0.421957	2.3e-08
ACOT9	0.147133	0.00567036
AMACR	0.380626	0.000243
CORO1C	0.157715	7.82e-05
CD2AP	-0.191796	0.00704843
MKRN1	-1.06374	7.57e-45
PHLDA3	0.135425	0.006341
ZMYND8	0.429194	1.87e-07
SSBP2	-1.12314	2.19e-07
DNAAF11	1.65889	9.88e-05
EDC4	-0.243427	2.78e-05
PPP1R15A	0.522757	2.35e-25
POLA2	0.296521	4.25e-06
CEMIP2	-1.00646	1.52e-56
STX12	1.36103	8.63e-29
SH3BP4	-0.374048	5.17e-15
KCNE4	1.4935	0.000684
CADM1	-0.630345	3.81e-07
SDF2L1	0.376707	2.15e-06
OSBP2	0.38158	0.00830404
MAFF	-0.352931	0.00953148
FLRT3	0.963333	6.75e-07
FKBP8	-0.147122	0.00413808
BCL2L13	-0.84242	1.97e-25
KIF4A	0.241545	0.000458
FJX1	0.273621	3.32e-06
PRPF6	-0.272214	8.23e-07
ZNF318	-0.302677	0.00432011
FRK	0.429046	0.00262032
RNASEH1	0.206489	3.11e-05
CENPI	0.310652	0.000318
FTL	-0.161434	2.14e-06
FUS	-0.121161	0.0101537
FUT4	0.927119	1.78e-07
RICTOR	-0.230796	0.00645243
FYB1	-0.506414	1.7e-07
IPMK	-2.47881	1.6e-49
SLC25A30	-1.31637	3.97e-25
ANKRD18A	0.291776	0.00865964
WASHC2C	-0.457984	1.47e-09
ZDHHC20	-0.523877	5.3e-13
G6PD	-0.137869	0.000134
YTHDF3	-0.909665	5.89e-52
UBN2	-0.42297	0.000692
FBXO33	-0.599621	3.7e-06
LCORL	-0.356301	0.00959602
SLC41A1	-1.14507	3.07e-43
C11orf86	0.356027	0.00269625
GAA	-0.250385	3.3e-05
TMEM256	-0.275286	0.00190819
ZDHHC23	-1.27974	2.3e-21
MCOLN2	-0.584243	0.00107026
ELMOD2	-1.19841	1.39e-34
PCSK9	0.465765	0.0103215
GABRA5	-0.203565	0.000421
CNEP1R1	-0.841618	5.9e-12
ZNF549	-0.711946	0.0052426
GABRB3	0.299412	5.57e-11
NUDT14	-0.362611	0.000288
EML3	0.328591	5.61e-05
MFSD8	-0.503183	0.000143
TMEM151A	1.07851	3.73e-08
KANK3	0.882666	0.00279475
SERINC5	-0.432081	0.000587
FRMD3	-0.719032	3.26e-08
ARHGAP30	1.61699	0.00118093
SHPRH	-0.325987	0.00958128
CCDC96	0.905163	0.00456822
C2orf72	-0.679557	0.00467129
FAM133B	-0.329369	6.25e-05
HYPK	0.204774	0.0032663
PRPF40B	0.365414	0.000316
CBY1	0.850905	5.32e-08
SUN2	0.219835	0.000853
NGEF	0.427834	4.06e-07
FBXO7	0.16101	0.00853074
QPCT	0.293412	0.00332795
SLC39A6	0.253463	1.82e-06
LSM4	0.132225	0.0117838
BAMBI	-0.307945	0.0107901
GALC	-0.692838	1.4e-18
TAFA5	-0.707755	0.00329273
GALE	-0.327944	1.17e-06
ARIH1	-0.194696	0.000119
DNAJB5	0.55965	0.000394
PRDX5	-0.103438	0.0107933
BACE2	-0.301577	0.000683
B4GALNT1	-0.199861	7.06e-05
COG4	0.183416	0.0102199
ANAPC13	0.1918	0.00271607
GALK2	-0.297965	0.0105987
DCAF12	-0.488957	1.59e-13
USP49	-0.770286	2.17e-07
PRKD2	0.218862	0.00120624
SUMF2	0.394262	1.42e-11
LETMD1	0.290189	0.00189567
SPEF1	2.65896	3.05e-10
ZNF473	0.570393	9.04e-10
ABI3BP	1.83067	0.00480178
RNF19A	-0.54367	5.01e-10
TMEM158	0.408406	0.00251322
AHCTF1	-0.209206	0.000118
DPCD	0.995491	4.17e-19
C1orf43	-0.184499	0.000112
NELFB	0.265701	2.92e-05
HSPA12A	-0.217547	0.00806487
ATL3	-0.445892	2.18e-13
SGMS1	-0.401397	2.14e-06
NOL11	-0.36928	2.56e-11
ASPM	0.20176	0.000451
HEATR5A	-0.420401	1.56e-06
FAM98A	0.18461	0.000209
SIN3A	-0.347723	1.28e-09
ZNF385A	0.59494	7.89e-14
KBTBD2	-0.880657	1.46e-30
PNKD	-0.271782	4.7e-05
PNISR	-0.653783	1.7e-20
KANK2	-0.364117	8.73e-09
VIRMA	-0.595782	1.11e-20
GAPDH	-0.0976155	0.0131581
SH2B1	0.677636	5.12e-12
AAR2	0.204426	0.00258586
ULK3	0.588702	1.36e-18
HIGD1A	-0.148097	0.00910834
IBTK	0.42449	1.75e-16
TBC1D10B	1.00754	1.08e-41
C2CD3	0.207077	0.00457627
TKFC	0.187917	0.00475129
FAM32A	0.792333	7.13e-27
LRIG1	-1.06514	1.36e-13
UPF2	0.207908	0.000784
LRP10	-0.232981	1.82e-08
TMEM98	0.341142	0.00151869
PTCD1	0.293224	0.000557
PLEKHG3	-0.200462	0.00177527
GLCE	-0.338764	8.2e-06
ZNF451	-0.4318	0.000137
SIPA1L1	0.552343	3.48e-07
SS18L1	-0.342246	0.00178784
UBXN7	-0.401302	0.000591
FAM169A	-0.718626	3.59e-09
RAB11FIP5	0.257924	1.42e-05
ANKRD17	-0.135806	0.0108441
GIGYF2	-0.35182	2e-06
RTL8A	0.482295	2.91e-12
POLDIP2	0.109361	0.00740418
CFAP61	2.19255	0.0014997
ARHGEF26	-0.470402	0.000173
TOR1AIP1	-0.320367	6.32e-07
CCDC9	0.640272	1.7e-10
CHTOP	-0.189611	0.00762703
SZRD1	0.164005	0.000888
WIPI2	0.377518	6.59e-08
KIFBP	0.163935	0.00988843
SERBP1	-0.693226	8.66e-76
TES	0.317786	1.22e-08
TRAF3IP1	0.633114	1.95e-10
PHF19	0.41578	2.73e-10
RIBC2	0.815316	0.000595
ZNF337	0.338722	1.77e-05
IFT172	0.454948	4.48e-05
PCDHB5	0.554811	0.0101291
GARS1	0.132941	0.000145
TIPRL	0.269691	1.8e-05
STEAP2	-0.237381	0.00163382
INTS1	-0.430185	1.75e-24
NPHP4	0.421643	0.00031
GMEB2	0.361279	3.85e-05
GAS8	0.568258	9.73e-12
ARL5A	-0.199453	0.00113102
B3GAT3	-0.310114	5.09e-05
FBXL5	-0.770435	4.86e-25
FBXL4	-1.11936	6.01e-19
GATA2	-0.493228	0.00137479
BLOC1S6	-0.470906	1.84e-06
TSPAN17	0.201159	0.000611
FBXO6	0.587345	3.15e-05
SACS	-0.402923	4.15e-07
GATM	-1.77209	3.87e-09
MYCBP	0.430872	1.23e-06
GBE1	-0.461882	6.67e-10
GCH1	-0.789269	0.000501
SEZ6L2	0.261938	0.000503
PPP1R14B	0.818856	2.47e-10
CNNM4	0.42571	2.8e-07
CNNM1	0.177285	0.00956193
GCNT2	-1.0209	4.69e-22
TIMM9	0.204376	0.00434686
LATS2	-0.33377	0.000318
DAZAP1	0.143144	0.0010831
GCSH	-0.598897	8.42e-24
RGS17	-0.765032	2.6e-11
BSCL2	0.581418	2.12e-25
GREM1	1.21701	1.93e-14
GDI1	0.646841	2.55e-34
GDI2	0.121647	0.00156067
BRD3OS	0.327496	0.000353
GFPT1	0.301882	1.06e-09
GFRA1	-0.433085	2.97e-05
GFRA2	1.28511	0.000111
B4GALT1	1.30001	4.54e-185
GGT5	-0.871867	0.00670632
RANBP6	0.274946	0.00420146
HBP1	-0.789265	1.25e-13
GJA1	0.172525	0.00971605
CHORDC1	-0.457138	2.77e-16
SEC22A	-0.358095	0.00235858
AP3M1	-0.783615	9.46e-41
PABPC1	-0.125358	0.000107
ABL2	-0.258713	0.000285
DNAJC2	0.216951	0.000801
USP21	0.443371	1.12e-05
CNPPD1	0.263937	0.00241125
BEX3	0.201112	4.93e-05
UTP25	-0.349093	2.91e-06
SND1	0.15436	0.000113
ANKRD1	-0.322522	0.00391356
STAU2	-0.395544	1.55e-07
B9D1	0.47526	7.38e-10
CACNG4	-0.372623	2.26e-05
TAF5L	0.233574	0.00285674
NALF2	0.631929	3.42e-08
BBC3	0.867894	2.03e-11
AFF4	-1.32161	2.08e-81
SNX5	-0.285038	7.2e-11
TJP3	-0.667234	0.0120747
PALD1	0.293353	0.00348786
STK36	0.767543	8.28e-14
AGO2	-0.258965	8.72e-07
NAAA	0.392727	3.44e-05
TUBGCP4	-0.352647	0.00177615
SERP1	0.294219	7.29e-10
COQ2	0.305378	0.000116
TNFRSF21	-1.80486	4.69e-106
SESN1	0.334123	0.00412633
RNF115	-0.176004	0.00956137
PDCD4	-0.463265	5.93e-05
KLHL20	0.345666	0.00257376
SRPX2	0.676377	0.000451
GCLC	0.165374	6.67e-05
GCLM	0.217004	1.7e-05
APEX2	-0.162797	0.00913763
GLE1	0.593975	1.07e-15
PRPF19	0.274413	5.54e-08
GLG1	0.158184	0.00275936
UTP20	-0.245982	0.000148
POLL	0.360699	0.000201
STK39	0.264053	0.000429
TOR1B	-1.31863	8.12e-36
APOBEC3C	0.205339	0.000218
DESI1	0.269617	3.6e-05
BIN1	-0.64517	6.06e-16
MAT2B	0.357368	7.22e-07
TOR2A	0.355994	0.00539202
EML4	-0.228259	1.49e-05
GLS	-0.406036	5.62e-17
PCLO	0.406048	0.0088341
GLRX	-0.332806	0.000104
GM2A	-0.51816	2.34e-11
GMFB	-1.80547	3.3e-154
GNA11	0.454874	1.45e-10
GNA12	0.146584	0.00784852
GNAI2	0.289233	1.52e-05
GNAI3	-0.702802	1.26e-28
GNB1	0.165319	5.25e-06
GNG4	0.343254	0.010753
GNS	-0.263126	8.47e-08
GOLGA2	0.91946	4.32e-34
GOLGA3	0.209117	0.00132713
GOLGA4	0.587727	9.65e-17
GOLGB1	0.205474	0.00159467
GOT1	0.29946	7.55e-08
SELENOH	0.176388	0.00572828
SFN	0.505926	1.43e-38
GPC1	0.202628	1.55e-07
GPI	-0.205098	4.05e-07
SLCO4A1	-0.438367	0.000277
SLCO3A1	-0.213359	0.00441003
BLOC1S2	-1.07665	3.55e-36
PGM2L1	-2.08557	4.94e-41
CCDC88B	0.437217	0.0118323
TTC9C	0.382126	0.000659
ZNF740	-0.270477	0.00246752
ANKRD52	-0.235172	5.04e-06
SPRYD4	0.293421	0.01106
GAS2L3	-0.541459	7.1e-07
GXYLT1	0.39008	5.87e-05
CHAMP1	-0.573715	8.81e-13
FAM177A1	-0.165534	0.0130427
FBXL22	1.18103	7.91e-05
C17orf58	0.290769	0.0101444
KANSL1	-0.288112	0.000204
PIGW	-0.268354	0.00706194
CISD3	-0.194239	0.00145891
CAVIN1	0.185559	1.72e-07
GPR19	0.875255	0.00849478
KCTD1	0.179389	0.0018246
ZADH2	0.35562	0.000517
ZNF780A	-0.485767	9.13e-06
C19orf54	0.504031	9.52e-09
TMEM145	0.545655	0.00301289
ZNF283	-0.501762	0.000466
PPP1R37	0.634217	2.73e-17
EMC10	-0.116201	0.00814071
ZNF875	0.735707	1.06e-14
SEC14L4	-0.388416	0.00391529
NKIRAS2	0.282882	1.47e-07
NKIRAS1	-0.153003	0.0127904
FAM126B	-0.520999	6e-05
RGPD4	-1.93848	0.0122749
C3orf38	-0.394901	2.74e-05
RABL3	-1.59481	7.25e-47
IGSF10	0.746872	0.00019
SUMF1	0.393396	0.000174
RPUSD3	0.321908	1.51e-05
DPH3	-0.462773	3.57e-07
GPRIN3	0.286622	0.000394
COX18	-1.25386	2.45e-16
FAM200B	-0.277514	0.00422708
SREK1IP1	-0.531312	7.73e-08
PPIL6	1.0799	3.05e-05
RPL7L1	-0.751707	1.36e-53
ZNF775	0.45519	0.0050687
FAM83H	0.224254	8.67e-06
MICU3	-1.01098	2.21e-08
ZFP41	0.264924	0.00747311
TRIQK	0.423957	4.21e-05
DPY19L4	-0.223649	0.0122993
LURAP1L	0.42894	5.58e-07
ATP11C	-1.60487	1.07e-60
YIPF6	-0.209907	0.00346965
FAM133A	-1.25327	2.23e-05
TRIM59	-0.522666	2.04e-06
MKNK2	0.978422	4.69e-63
GPS1	-0.146856	0.00119814
GPX2	-0.226686	0.000396
GRB10	0.192442	0.00547811
RAPGEF1	0.335214	1.22e-06
DEXI	0.405638	9.32e-06
GRN	-0.247105	1.16e-06
OSTM1	-0.902803	1.36e-27
GIT1	-0.177242	0.000621
SNX24	0.305528	0.000994
MRPS18B	0.26002	9.34e-06
MRPL42	0.197755	0.000637
TMEM14A	-0.740198	6.33e-12
IFT81	0.219108	0.00217552
FLVCR1	-0.282944	0.00448366
MCTS1	0.215306	0.000573
MAGEH1	0.307277	0.0119039
COMMD5	-0.301344	0.0018237
HIPK2	-0.227434	3.4e-05
ABR	-0.271118	6.69e-09
ANPEP	0.362803	0.0019393
ATAD2	-0.421353	8.54e-14
C16orf72	-0.297989	1.53e-05
GRIN2D	0.379875	1.14e-07
WDR91	-0.513497	0.000307
GRINA	-1.25314	4.95e-136
CCDC113	1.21109	1.22e-18
CCDC59	0.266401	0.00026
METTL5	0.29517	1.98e-06
ARHGAP35	0.285439	2.06e-06
MRPL22	0.340729	0.000212
SSU72	0.279714	1.41e-07
DROSHA	0.267619	1.42e-05
CFAP20	-0.214465	0.00315344
SCG3	1.95537	0.00390202
ANKRD11	0.471945	4e-22
RACGAP1	0.154866	0.00262204
UHRF1	-0.277566	1.66e-05
CXCL1	0.876524	3.39e-33
CXCL2	0.534512	1.62e-07
CXCL3	0.666294	3.9e-07
PDIA3	0.225784	9.63e-11
GSK3A	-0.285634	1.26e-08
GSPT1	0.115881	0.00354205
GSS	0.141011	0.00848498
GSTM4	-0.409426	0.00152225
GTF2A1	-0.557937	9.2e-11
GTF2E1	-0.434119	3.28e-05
GTF2E2	0.360077	2.16e-09
GTF2F1	0.206904	5.22e-05
GTF2H3	0.457848	5.95e-08
GTF2I	-0.186905	8.12e-07
GTF3A	0.547799	3.89e-22
BRF1	-0.224061	0.00334275
GTF3C2	-0.204544	5.71e-05
USP25	-0.177229	0.00808893
TMOD2	-0.449026	0.00211118
CYP2S1	-0.234899	0.00360734
ZDHHC1	0.896264	2.52e-11
ZDHHC8	-0.241609	0.00715713
SENP1	-0.282424	0.000119
UBN1	0.266891	6.21e-05
ANAPC2	-0.297316	0.000951
CNOT7	-0.402167	1.14e-15
SNX10	-0.914692	1.07e-06
STRN4	0.126615	0.00184435
RBM15B	0.354884	3.02e-08
PSMC3IP	0.822479	2.49e-12
GPSM2	-0.228663	0.0131827
FAM216A	0.305565	0.00346443
PYCR2	0.159725	0.0108816
EPN1	0.276046	3.06e-12
GMPPB	0.271714	0.00114468
GMPPA	0.382317	5.09e-09
SEC61A1	0.225559	1.54e-08
SNX12	-0.241958	2.94e-05
NENF	0.267387	0.000433
DSE	0.525566	1.63e-08
SERTAD3	-0.321844	0.000244
OSGIN1	-0.278821	1.69e-07
SERTAD1	-0.363622	0.00292387
POMT2	0.453962	1.45e-09
STRN3	-1.28403	5.5e-33
LRP12	0.2386	0.000421
MDFIC	-0.364234	5.2e-05
GYS1	0.174293	0.00449482
UBQLN2	-0.710884	2.15e-26
DONSON	0.489226	1.02e-06
SLC2A8	-0.311906	0.00807221
BICRA	0.658284	2.52e-11
TNPO2	0.515155	6.79e-18
SH3KBP1	0.273177	2.43e-10
H1-0	0.196862	3.11e-06
ANXA1	0.637802	2.68e-80
H2AZ1	-0.106411	0.00547732
H2BC5	1.27336	2.36e-08
ANXA2	-0.141762	2.76e-06
H3-3A	0.280079	1.27e-10
H3-3B	-0.403128	7.86e-25
HARS1	0.440566	4.11e-18
HAS3	0.704296	4.08e-34
HDAC1	0.24629	8.57e-05
HDGF	0.236064	6.48e-11
HDLBP	0.122496	0.000184
HELLS	-0.309857	4.42e-06
ZNF354C	-0.633005	0.00772622
NT5C	0.366778	2.81e-08
SOCS7	-0.734872	5.88e-17
NRG1	0.196034	2.46e-05
CDR2L	0.199285	0.000801
TAX1BP3	0.230038	5.12e-05
HHEX	-0.875484	6.84e-16
ANXA6	0.425778	4.98e-11
HIC1	1.79612	1.64e-05
HIP1	-0.163481	0.00258306
UBE2K	-0.18542	0.00195199
HIVEP1	-0.442352	6.32e-06
STOML2	0.156586	0.00032
HK1	-0.220017	8.95e-07
HK2	0.603953	0.00990059
ACACA	0.271596	3.85e-06
ANXA7	0.44494	5.08e-19
HLA-A	-0.171027	0.00205294
HLA-C	-0.248087	2.04e-05
HLF	1.05519	0.00106499
HMGB2	0.793537	7.84e-45
HMGB3	-0.477074	9.46e-18
HMGN2	0.450501	9.74e-25
HMGCR	-0.214513	0.000223
AOX1	0.866839	6.26e-07
HMMR	0.226945	0.000386
HMOX1	0.381493	9.1e-18
NR4A1	-0.523263	2.13e-11
APAF1	-0.896409	6.92e-17
FOXA2	0.182427	0.0108756
HNRNPA2B1	-0.130705	0.00042
HNRNPAB	-0.746368	1.31e-59
HNRNPC	-0.168346	4.34e-07
HNRNPH1	-0.248286	2.15e-10
HNRNPL	0.223622	3.44e-09
HNRNPU	-0.138811	0.000118
HOXA3	0.502189	5.38e-06
HOXA10	-0.858378	1.38e-06
HOXA11	1.38918	0.00495378
HOXA13	-0.665889	0.00155836
APBA2	0.375073	4.33e-05
HOXB7	0.40259	1.82e-05
HOXB8	0.559283	0.000238
HOXB9	0.54914	1.41e-06
HOXC4	0.544777	0.00185424
HOXC6	0.673444	8.14e-05
HOXC8	0.452052	0.000398
HOXC10	0.973023	0.000103
HOXC13	-0.546741	0.000112
APBB2	-0.639139	3.2e-10
MMAB	0.281754	0.00108254
HRH2	-0.84097	0.000354
APEX1	0.121911	0.00255913
BIRC2	-0.935008	1.3e-37
BIRC3	-1.4056	1.32e-123
DNAJA1	0.261395	4.6e-13
HSPA1A	-0.772981	1.42e-63
HSPA1B	0.162477	0.000437
HSPA1L	0.897324	0.00235093
HSPA2	-0.563756	2.87e-23
HSPA4	-0.136291	0.000794
HSPA5	-0.481511	1.36e-28
XIAP	-1.39443	1.12e-60
BIRC5	0.233623	1.19e-05
IGSF3	-0.385749	2.57e-07
HSP90AB1	0.0825507	0.00434299
HSPD1	0.309963	8.5e-17
APLP1	0.167395	0.000536
APLP2	-0.117271	0.00230385
NDST1	0.171588	0.000129
FOXN2	-1.49046	9.02e-60
HTR1D	-0.935536	1.19e-18
ANKRD42	0.715802	8.81e-07
B4GALNT4	-0.393327	0.000437
CCDC137	0.228892	0.00026
MYPOP	0.931456	4.01e-12
C1orf174	-0.35687	0.000664
KLHL17	-0.664803	2.37e-05
MRPL58	0.271079	0.00021
ID1	-0.622464	9.98e-43
SPOPL	-0.694143	2.76e-09
ID2	-1.22333	6.05e-140
C2orf74	0.348611	0.00432012
ID3	-0.146951	0.000427
ACADM	-1.67272	1.3e-48
ARSI	0.877477	6.43e-14
NRBP2	-0.519625	2.98e-08
DCAF12L2	-4.19032	0.0125796
APOC1	0.188115	0.00131784
IDE	-0.225467	9e-05
IDH2	0.216895	0.000647
IDH3B	-0.214321	2.01e-05
IDI1	-0.547284	8.72e-20
IDS	-0.205336	1.72e-07
PALM3	2.37054	5.94e-16
CCDC18	0.515524	0.00134792
IFNAR1	-0.385187	1.63e-08
FAM174A	0.418632	0.00163963
MTX3	-0.945862	2.02e-16
IFNGR1	-0.546196	3.53e-09
KIF24	0.639677	1.51e-08
ZNF81	-0.477478	0.00709522
IFRD1	0.371227	1.09e-09
TUBB2B	0.354233	0.000233
SLC35B2	-0.345326	1.26e-08
GATD1	-0.192719	0.00843135
AMIGO2	-0.217253	5.67e-06
APOE	0.609569	7.88e-08
RBPMS2	0.549508	1.41e-07
SKA2	0.683969	2.3e-28
ZNF530	-0.597873	0.00194392
FAM131C	0.259617	0.00838862
IGFBP4	0.823676	2.91e-67
NIPAL4	0.51918	0.000318
CCN1	0.781916	5.69e-54
RBPJ	-0.660802	9.31e-11
DNAAF3	0.582008	6.32e-07
FAS	0.293088	0.0024811
IKBKB	-0.322585	9.8e-05
IL1R1	-0.250041	0.00131093
IL1RAP	-1.25915	1.37e-26
IL4R	-0.300414	0.000137
IL6R	0.344547	0.00403615
IL6ST	-0.32175	8.9e-10
IL11	0.80813	3.55e-12
IL12A	0.803948	0.00175887
ACADSB	-0.576932	7.22e-08
ZBTB41	-0.854951	1.3e-10
FOXK2	0.156267	0.00560871
ILF2	0.209281	4.64e-08
ILF3	0.145954	8.92e-05
INCENP	-0.180604	0.00317912
INHBA	1.23795	0.00276599
INPP1	0.522472	3.98e-06
INSIG1	0.197656	0.00939601
INSR	-1.24545	1.13e-10
EIF3E	-0.514337	4.48e-33
ITGA6	-0.341219	4.01e-08
IRAK2	0.220587	0.00650098
IRF1	-0.584811	4.18e-09
IRF2	-0.621986	1.08e-08
IRF3	-0.183775	0.00162025
IRS1	-0.553078	2.63e-20
ITGA2	-0.556291	1.81e-11
ITGA5	0.44171	6.69e-19
ITGB1	0.0932277	0.00762915
ITGB4	-0.610617	1.7e-33
ITGB5	-0.238846	2.62e-08
ITPK1	-0.248994	1.61e-05
ITPR1	-0.567484	4.4e-06
ITPR3	-0.224723	1.65e-05
JAG2	-0.342265	3.62e-05
JAK1	-0.14336	0.000815
ARCN1	0.383196	1.54e-17
JUN	0.168559	0.00243816
JUNB	-0.751114	2.09e-31
JUND	0.305387	6.78e-05
TRIM23	-0.666083	1.23e-05
KARS1	0.331602	2.56e-15
AREG	0.779456	3.85e-39
TMEM179B	-0.291089	1.88e-05
KCNB1	0.589034	0.00972366
KCNC1	1.4813	0.0126315
TEX9	0.891601	1.68e-09
HDDC3	0.417432	2.33e-06
KCNC3	-0.798757	0.00542865
TMEM205	-0.176897	0.00193705
ZSWIM9	0.652404	0.000235
ZNF773	-0.453515	0.00729289
MIGA1	-0.705173	7.37e-13
ARF1	0.120943	0.00133129
SFT2D2	-0.553795	8.56e-10
RBM43	0.399633	0.00688305
CERKL	1.13956	0.00395287
STIMATE	-0.646987	1.18e-06
SIMC1	-0.414238	4.79e-05
PTAR1	-1.28345	3.47e-51
RAB15	-0.325293	1.02e-05
ZC3H6	0.739913	0.00117191
KCNK1	0.355935	0.0122601
ARF4	0.238858	1.51e-07
KCNN4	0.392261	3.48e-06
CENPS	0.336298	0.00586702
NHLRC1	0.755284	0.00709931
ARL4D	0.618253	3.42e-05
KCNS3	-0.906203	0.00974347
KIF2A	-1.09491	1e-64
KIF5B	-0.758553	1.36e-50
KIF5C	-0.914117	0.0051577
ARF6	-0.622162	1.75e-29
KIF11	-0.532164	5.07e-24
KPNB1	0.295732	8.34e-14
KPNA2	-0.107935	0.00294627
TNPO1	-1.01028	2.48e-112
IPO5	-0.534312	1.88e-39
KRAS	-0.461603	8.07e-09
KRT4	-1.53131	0.00236327
KRT7	-0.386029	6.13e-23
KRT8	-0.251628	1.68e-14
SOGA3	0.380062	0.00011
NSUN4	0.29566	0.00586831
KRT18	-0.114963	0.000892
PEDS1-UBE2V1	-0.213702	0.000867
WASHC2A	-0.315726	0.00109705
C12orf75	0.396394	9.38e-09
KMT5A	-0.285231	3.66e-05
RHOB	0.8903	2.63e-98
KRT19	0.310485	0.00204506
CCDC9B	-0.399826	0.000233
CCDC103	0.725484	7.2e-08
YPEL2	-1.07578	0.00103499
ZNF761	0.442906	0.00749922
ZNF749	-0.590334	0.000187
ZNF324B	0.549693	0.00282823
RNF207	-0.359884	0.00521129
DIPK1A	-1.83444	4.65e-46
NOTCH2NLA	0.386646	0.00394998
KRT81	-0.310624	9.7e-19
KRT83	-0.449383	0.000603
C2orf81	0.708742	0.00066
C2orf68	0.379332	3.92e-06
VGLL3	0.634613	8.85e-07
KRT86	-0.592017	0.00139469
LIN28B	-2.12123	6.58e-47
IER5L	-0.708005	2.96e-25
LOC389831	-0.433287	9.94e-12
RND3	0.226167	4.12e-05
LAMA5	-0.302403	3.36e-11
LAMP2	-0.30389	1.25e-08
LASP1	-0.206193	2.76e-10
LBR	-0.991627	4.72e-60
LDHA	-0.427675	7.66e-32
ARHGAP5	-0.894267	4.17e-51
LDHB	-0.102737	0.00450765
LDLR	0.624778	2.38e-25
LFNG	-1.055	5.09e-05
LGALS3BP	-0.20611	0.00156889
LGALS8	-0.333093	1.57e-05
LIFR	-0.691368	1.59e-10
LIG3	0.227197	0.00106003
LIG4	-0.311714	0.00850527
LIMK1	0.289588	1.55e-07
LIMS1	-0.78317	1.81e-37
LIPA	-0.631824	5.27e-26
MEX3D	0.932984	4.28e-08
FAM102A	0.20658	0.000326
MYO18A	0.301656	0.000337
LMAN1	-0.617643	9.28e-37
PCNX3	0.857368	2.74e-45
ARL1	-1.02645	9.25e-55
LMNA	0.231915	5.15e-09
LMNB1	-0.960775	2.72e-49
C17orf97	1.17748	6.67e-16
MED11	1.3787	1.39e-27
LMO7	0.38908	3.75e-08
EML6	-1.38372	8.56e-08
LNPEP	-0.283078	0.000387
TOMM5	-0.314773	1.69e-08
SNX30	-0.525721	0.00129174
GOLGA7B	1.34536	2.37e-10
LOXL2	-0.232611	1.76e-10
LPP	-0.313953	2.71e-05
IFITM10	-0.749458	0.00156629
LRP3	0.174331	0.0022395
LRP6	0.273732	9.59e-05
LRP5	-0.22664	3.1e-06
CTXN1	1.13781	1.91e-29
DENND10	-0.184123	0.00570524
LTBP1	0.422644	4.74e-05
LTBR	0.276791	4.16e-09
BCAM	-0.405846	2.67e-12
TM4SF1	1.06555	9.27e-141
MARCKS	0.825344	1.65e-06
SMAD2	-0.533269	1.01e-22
SMAD3	-0.50792	8.04e-33
ARRB2	0.377798	3.32e-09
SMAD5	-0.629919	2.94e-19
SMAD6	-0.855781	1.5e-61
SMAD7	-0.318969	0.000478
MAN2A1	-0.364768	2.31e-05
MAP1A	0.809784	1.15e-06
MAP1B	0.208225	3.56e-05
MAP4	0.108136	0.00912178
MAT2A	-0.213558	1.43e-08
MAZ	0.232584	2.38e-06
MBNL1	0.155449	0.00240569
MBP	0.395953	4.75e-08
MC1R	-0.403806	0.00157243
MCL1	-1.23681	6.16e-110
MCM4	-0.233301	2.34e-08
CD46	-0.265791	6.59e-08
ADAM11	-0.423561	0.0114388
MDK	0.49575	0.00593459
MDM2	-0.276352	1.81e-06
ME1	0.735918	5.29e-51
ME2	-0.964448	2.15e-52
MEF2A	-0.954181	3.65e-29
BORCS8-MEF2B	-0.669974	0.0123713
MEIS2	0.426007	0.00290512
MAP3K1	-0.621615	0.000231
MAP3K4	0.473322	4.08e-05
RAB8A	-0.377162	7.31e-10
MEST	0.283103	4.99e-06
MFAP1	-0.900079	4.35e-17
MFAP3	-0.353638	6.3e-05
MGAT2	0.26273	1.63e-05
KITLG	0.473631	1.01e-05
MID1	-0.318211	7.25e-14
MIPEP	0.251343	0.00174847
MITF	-0.52836	1.64e-06
MKLN1	-0.406263	3.03e-12
MLF1	-0.394223	0.00414376
MLH1	0.299957	2.47e-07
MAP3K11	-0.231732	6.33e-05
MLLT1	0.337332	6.2e-07
AFF1	-0.480122	1.76e-05
ACHE	0.832186	0.00311859
AFDN	0.209553	0.00413856
LHX8	0.346347	0.00392416
MMP15	-0.4257	1.44e-07
MNAT1	0.360773	3.15e-06
MPP1	0.32934	0.00175456
MPP2	0.421839	0.00317356
GET3	-0.457285	5.23e-14
MXRA7	-0.380045	9.24e-12
ASNS	0.175241	0.000197
TMEM41B	-0.329983	8.74e-05
MZT1	0.411286	9.38e-05
CCDC88C	0.677771	1.79e-06
TRIM67	0.79645	0.00246963
TMEM150C	-1.19061	0.000187
RTL8B	0.409875	0.00064
MSH2	-0.252046	4.93e-06
ASPH	0.16042	7.82e-06
IGFL4	0.320424	0.004095
PALM2AKAP2	0.259648	1.32e-05
MSN	0.142955	1.53e-05
MST1	1.17399	0.00231541
MTIF2	0.155693	0.0111576
MTR	0.306925	7.43e-05
MTRR	-0.231395	0.000245
MUC3A	0.553134	0.0102582
MVD	0.23444	0.00221174
MVK	0.325208	0.000139
MYBL1	-0.564145	1.77e-09
MYD88	-0.665437	4.14e-13
GADD45B	-0.818967	1.94e-26
MYH9	0.155919	3.53e-05
MYO1C	-0.220658	4.27e-09
MYO1D	-0.561079	0.00395917
MYO5A	-0.245225	8.09e-05
MYO5B	-0.308928	0.00402818
MYO9A	-0.423272	3.29e-07
MYO10	-0.209362	1.63e-05
PPP1R12A	-0.270757	4.26e-05
ATF1	0.661388	8.02e-11
NAB1	-0.424006	5.88e-08
NAB2	-0.41175	0.000603
NAGLU	0.291547	0.000109
ATF3	0.345777	0.000617
HNRNPM	0.129085	0.00176256
NAP1L1	-0.281595	1.74e-17
NAP1L4	0.212185	1.48e-05
NARS1	-0.129651	0.00255303
ATF4	0.207589	8.12e-08
CEACAM6	0.441893	0.00362663
NCBP1	-1.2722	4.32e-74
NDUFA5	-0.648125	7.18e-13
ACLY	-0.270337	2.62e-13
NDUFA8	0.30166	5.06e-05
NDUFB4	-0.171875	0.004317
NDUFS2	0.761486	5.78e-46
NEDD4	-0.275059	1.44e-10
NEDD9	-0.197982	0.00127095
NEK2	0.375204	1.98e-06
NEO1	-0.197069	0.000614
NF1	-0.368711	5.87e-11
NF2	0.184457	0.00401162
NFIA	0.507531	4.8e-05
NFE2L1	0.722084	2.91e-53
NFE2L2	-0.206611	5.9e-05
NFIB	-0.586929	1.24e-11
NFIC	0.210392	0.000266
NFKB2	-0.738372	1.54e-54
NFKBIA	-0.547455	1.1e-26
[truncated: 2,415 more rows]

## Sheet: Table S4-2
Gene	log2 FC	p Value		Notes: differential expressed genes of si-YBX1 vs. si-NC (p<0.05): a total of 4326 genes change, 2060 upregulated; 2266 downregulated.
FNDC11	3.30805	0.151642
ZNF616	2.42659	0.000134
TBC1D3H	2.17575	0.680969
HABP4	2.13919	2.44e-45
TPM4	2.10611	0
CASP7	1.90314	2.55e-58
PALM3	1.70211	5.94e-16
CHST14	1.61491	9.83e-64
FAM78A	1.61322	0.309708
CSDC2	1.60757	0.0395996
CHRNB4	1.56934	0.512353
STIMATE-MUSTN1	1.55825	0.00675072
H2BC5	1.54253	2.36e-08
HMOX1	1.53839	9.1e-18
GANAB	1.50777	0
OGFR	1.44018	7.17e-45
STX12	1.40124	8.63e-29
SLC52A1	1.38624	0.00600567
RGS19	1.37161	1.5e-48
LMTK3	1.3516	6.64e-16
MED11	1.27788	1.39e-27
OSBPL5	1.27291	0.0237569
TMEM117	1.26731	0.00813925
ZDHHC16	1.26211	4.01e-48
IFT27	1.26142	8.67e-24
MICAL2	1.25863	1.45e-76
CYP1B1	1.25777	7.46e-158
P2RY6	1.21735	1.11e-05
MESD	1.21249	6.52e-94
NCKAP5	1.20809	0.201809
MEX3D	1.20679	4.28e-08
ZNF467	1.20093	0.00588066
HSDL2	1.19512	0.978019
G3BP2	1.19323	1.29e-16
ADRB1	1.18759	0.231392
KLB	1.18121	0.000157
BICD2	1.17755	1.79e-71
ZNF629	1.14829	1.74e-50
HTRA3	1.14721	9.96e-10
ZNF845	1.1382	8.45e-08
GOLGA8O	1.1373	0.888445
MISP3	1.11749	0.819709
ZNF664	1.11362	9.82e-57
ITGB8	1.11058	0.126188
CCDC184	1.10971	0.0162717
GALNT9	1.10351	1.76e-12
GOLGA8N	1.10302	0.0317103
SETD7	1.09977	3.98e-69
CCDC32	1.09407	7.62e-10
RIMBP3	1.08461	0.67911
PAQR8	1.08312	0.469344
PPP1R3B	1.08192	3.24e-05
LGSN	1.08054	0.0617797
NPR1	1.07388	0.646384
DNAI3	1.07374	8.06e-13
ELFN2	1.06831	2.39e-11
MYPOP	1.06491	4.01e-12
SMIM10L2A	1.05934	0.285359
CLDN3	1.05584	0.260251
PERP	1.0537	2.99e-79
FGFR3	1.04723	0.23339
FOXP4	1.0455	2.94e-47
NOLC1	1.03223	4.27e-223
PCNX3	1.02187	2.74e-45
NHLRC1	1.01765	0.00709931
ZNF17	1.01496	0.5939
CYS1	1.01035	0.410166
GRHL3	1.00627	2.08e-05
NUDCD3	0.998276	5.8e-54
BBC3	0.994922	2.03e-11
TNFSF9	0.989672	8.96e-13
ZNF267	0.983356	0.0156225
FMC1	0.974815	1.82e-05
TIAF1	0.971198	0.0190485
TCF7L1	0.961561	0.000138
TRIML2	0.955621	3.17e-26
ZNF765	0.95081	4.2e-06
GIPR	0.945036	0.574046
ADRA1D	0.944536	0.000198
SH2B1	0.938454	5.12e-12
ELL3	0.936517	0.485251
SYNC	0.931476	3.43e-06
TPPP	0.931431	0.270881
KANSL1L	0.929829	0.806535
ZNF354A	0.929496	2.59e-10
H2BC21	0.929307	0.20153
TM4SF1	0.926726	9.27e-141
DISP1	0.923721	0.393949
SDK1	0.923451	0.619978
DENND5A	0.916181	3.97e-46
EMC6	0.910135	2.95e-77
MAMSTR	0.910052	0.450461
WBP4	0.905246	2.8e-10
ACTA2	0.90405	9.93e-09
KDM2B	0.902199	4.35e-09
CENPBD1	0.900511	1.21e-11
YPEL2	0.897155	0.00103499
ZSCAN30	0.895988	0.0389124
PHACTR2	0.885488	2.6e-15
SBK2	0.884642	0.600765
PROC	0.881591	0.0338206
LDHD	0.881417	0.961837
ZFP90	0.876494	1e-06
TUFT1	0.866981	3.32e-27
PDE7A	0.866149	7.73e-19
INSYN2A	0.86141	3.32e-05
CSK	0.859188	2.02e-19
KLHL24	0.852192	0.00438594
AMOTL1	0.842557	5.99e-09
PGPEP1	0.839362	0.128336
TLK2	0.838391	5.58e-18
PNRC1	0.837075	0.563441
EPB41	0.83256	5.2e-07
LZTS3	0.831858	0.629805
CCNG2	0.827942	6.67e-10
TSC22D1	0.826886	4.13e-11
MRAS	0.825674	0.407346
RBFOX3	0.824519	0.612932
B4GALT1	0.822267	4.54e-185
EFNB3	0.822244	0.420394
RTL5	0.820388	0.18783
FUT4	0.819413	1.78e-07
MTM1	0.817725	0.0157266
NR4A3	0.812979	0.936299
WNT9A	0.812668	0.010279
JAK3	0.812427	0.152775
COL4A3	0.8109	0.680868
ARHGAP21	0.809391	4.73e-27
HDAC5	0.807078	0.53361
TRIOBP	0.802996	3.5e-16
PDP1	0.802143	0.673659
ME1	0.800824	5.29e-51
BTG2	0.796204	1.93e-31
PLXNB3	0.792742	0.000175
STAT3	0.792156	6.44e-12
PDE8A	0.790847	7.53e-29
RAB40B	0.789588	0.00812558
MCRIP2	0.789155	2.57e-07
TXNRD3	0.786642	0.000163
ARHGEF9	0.786355	9.23e-22
ARHGAP31	0.784357	0.733258
SULT1A3	0.784347	0.969592
CYB5RL	0.783777	4.53e-07
VOPP1	0.783152	3.03e-88
SDC4	0.782755	9.85e-65
SESN3	0.781659	0.000233
ZNF184	0.778722	2.09e-05
TENT5B	0.777182	0.167022
DYRK1B	0.776456	1.26e-10
GREM1	0.775721	1.93e-14
SSBP2	0.774535	2.19e-07
ATF1	0.774475	8.02e-11
PTK6	0.773411	0.38978
FAM210B	0.770738	5.14e-11
ZDHHC18	0.770439	6.45e-69
TESK1	0.769347	3.85e-08
ZNF227	0.769237	5.19e-07
CD164	0.768448	4.09e-05
GLE1	0.766657	1.07e-15
MYPN	0.766614	0.0683267
FDX1	0.764742	9.19e-22
PPL	0.763658	0.0795346
C3orf52	0.763512	5.17e-14
CACFD1	0.762824	0.649768
IL1R1	0.760884	0.00131093
P4HA3	0.755974	0.0292628
GRIP2	0.755268	0.00147619
KRT19	0.754469	0.00204506
PITHD1	0.753023	5.93e-22
NES	0.752881	0.00139018
CTNNBIP1	0.752437	0.0170044
SLC46A3	0.749548	0.507998
TMEM216	0.749266	3e-13
SPTBN4	0.748807	9.38e-05
GOLGA2	0.74874	4.32e-34
ABTB1	0.748472	0.178795
TJP3	0.748307	0.0120747
FNBP1	0.747671	3.62e-13
PTP4A3	0.746122	0.0822119
NCALD	0.745499	0.47198
TBC1D9B	0.744393	1.36e-29
ZCCHC3	0.743842	1.05e-30
PDSS2	0.742275	3e-06
ADGRG1	0.740903	0.0629002
PRRT3	0.740813	0.0133607
ACO2	0.738397	0.0423826
PITX1	0.737967	2.86e-20
ADPRHL1	0.73791	1.65e-13
LPP	0.737879	2.71e-05
ZCCHC24	0.737691	0.0125684
MXD4	0.735732	0.072192
EBI3	0.735563	0.05966
HEXIM1	0.734859	0.00381192
PLCL2	0.734806	1.22e-06
ZNF469	0.733951	6.83e-23
SLC25A20	0.732179	0.273914
BDKRB2	0.730769	0.682834
SFRP4	0.729832	0.0166352
TMEM156	0.725758	1.63e-09
FAM171A1	0.723408	0.402511
KIAA1217	0.721957	5.96e-07
GREM2	0.721778	0.292404
VPS26C	0.719138	0.299384
ZNF41	0.714889	0.000314
MPC1	0.713114	0.843056
CDKL2	0.712913	0.122931
LEPR	0.712474	0.0266109
ARVCF	0.71043	0.756159
SMIM29	0.71024	4.83e-06
HES4	0.710094	0.00150354
TCF3	0.709954	7.44e-39
GAL3ST1	0.709322	0.0706158
PLLP	0.704735	0.419878
TM4SF20	0.702466	0.00141401
CA12	0.702077	3.45e-43
PFKL	0.698463	2.35e-06
FA2H	0.695309	0.0973269
RINL	0.694784	0.021104
JUND	0.694578	6.78e-05
R3HCC1	0.694063	4.09e-27
PBLD	0.693496	0.00427232
KIAA1522	0.693073	2.56e-12
PLA2G12A	0.691742	0.00660998
ADAMTS7	0.68985	0.0163279
MEIOB	0.689355	0.12149
SLC6A8	0.689134	0.00190833
CLIP2	0.688713	0.776676
RBMS3	0.688151	0.944117
DNAJC6	0.686991	0.000453
DLK2	0.686494	8.53e-09
RGS20	0.685998	0.807887
MSRB3	0.68598	0.341224
PIGZ	0.685965	0.807562
TRIM46	0.684846	0.202266
NDUFS2	0.684497	5.78e-46
KAT14	0.681263	2.26e-06
ZW10	0.679874	3.26e-26
MMP24	0.679097	2.72e-61
TBC1D9	0.677398	1.26e-08
DDHD1	0.677303	5.02e-10
FAM214A	0.675702	0.0379692
PTPRJ	0.675286	0.419878
EPDR1	0.673941	3.41e-16
ORAI3	0.673004	0.236205
SLC33A1	0.672296	6.1e-15
ETFRF1	0.668864	9.84e-06
RASA4B	0.668254	0.581263
APOE	0.666916	7.88e-08
UST	0.666152	0.376502
ZNF674	0.665693	0.0455105
PPP1R3C	0.663707	0.00019
LRRC4B	0.663248	3.84e-06
DUSP8	0.662764	1.14e-17
C2CD2	0.662746	0.620576
ZKSCAN1	0.662142	6.03e-07
PPP1R9B	0.66173	1.07e-12
RAD23A	0.660756	4.67e-43
PPM1M	0.660498	0.0506632
MBP	0.659914	4.75e-08
FAM32A	0.659205	7.13e-27
POLR2D	0.65834	9.2e-47
ST3GAL3	0.654116	0.132977
DGKA	0.654105	2.97e-08
NTN4	0.652925	5.62e-59
INKA2	0.651191	0.0634464
RPL26L1	0.647778	2.99e-18
TSHZ1	0.64692	0.000148
HBP1	0.646631	1.25e-13
IGFBP4	0.642203	2.91e-67
PREX1	0.641962	0.0211987
IL6R	0.641626	0.00403615
PODXL2	0.641237	7.36e-18
ZNF45	0.64121	1.07e-07
GTF2IRD2B	0.639072	0.862724
DOK4	0.638845	2.58e-05
JARID2	0.638429	0.197298
ARHGEF3	0.636956	0.378338
PGAP6	0.636417	9.76e-05
USP35	0.634622	0.446386
TFEB	0.633719	0.577291
ATL1	0.633307	0.000748
ZNF18	0.632188	4.23e-08
ARHGAP18	0.631989	0.351396
XPC	0.631351	1.09e-24
EDN2	0.630323	0.0229279
LRRN2	0.629056	0.679937
TMED7-TICAM2	0.627725	0.00143517
CDRT4	0.627481	0.230318
TFPI	0.626798	3.25e-11
MGAT5B	0.625351	4.27e-24
USP42	0.625095	1.65e-06
GNPDA1	0.624655	3.82e-11
SSH1	0.624559	3.81e-05
TLE5	0.624496	2.31e-36
ZSCAN29	0.623612	8.04e-12
AHRR	0.623059	0.00912914
DHRS13	0.622933	0.914863
TAF3	0.621649	1.25e-17
LIPH	0.617426	0.0129101
KREMEN2	0.61605	0.0285143
NCKAP5L	0.61523	0.128698
SHLD2	0.61425	1.22e-22
PCCA	0.614147	0.628883
ERO1A	0.613789	0.39349
RMDN2	0.6109	0.228404
IL6	0.606557	0.964829
RAB11FIP4	0.605516	0.275663
NHLRC3	0.601357	0.016704
LIMS2	0.598789	0.65369
NOTCH3	0.598573	4.66e-06
ZBED4	0.598553	8.7e-19
EVI5L	0.597772	0.144902
LPCAT1	0.596752	3.49e-05
FKRP	0.596559	4.74e-22
PPIP5K2	0.594636	5.86e-15
TM7SF2	0.594437	0.71833
SEMA6B	0.593663	1.76e-05
CBSL	0.593514	0.00454233
UPK3B	0.592855	0.15059
LOC102724770	0.592771	0.693694
RCAN3	0.592679	1.39e-06
PPOX	0.59252	0.0174645
SOX9	0.59223	0.00568166
MAP3K12	0.591771	0.689361
LHFPL6	0.591597	0.00367432
PDGFA	0.58976	0.485509
TMEM150A	0.589272	0.00757991
BBS1	0.588218	1.24e-12
PSD4	0.588006	0.516321
SMOC1	0.587912	0.386581
ZFYVE21	0.587522	5.58e-10
ZBTB5	0.587502	0.000279
CAMLG	0.586847	0.00624018
L1CAM	0.58666	0.48171
RNASE4	0.585433	0.0518264
OPN3	0.585072	2.3e-08
CTIF	0.585014	0.605268
ZFPM1	0.584802	3.58e-05
PDCL3	0.584614	3.48e-09
FDXR	0.583657	4.57e-09
GDPD5	0.582864	0.038622
LENG9	0.58236	0.42629
PTK2B	0.582044	0.109398
CCDC107	0.580014	0.00038
NPR3	0.579894	4.25e-40
ID4	0.579492	0.467876
ZNF160	0.579456	0.103454
ADARB1	0.578774	0.321087
S1PR5	0.578757	0.218656
HSD3B7	0.57833	0.762585
MAP1S	0.576572	0.000779
C2orf72	0.57652	0.00467129
CLIC3	0.57647	0.207213
ZNF248	0.576217	0.0117906
RHOB	0.573647	2.63e-98
MARVELD1	0.573493	6.01e-06
C11orf49	0.573487	4.75e-25
SIAH2	0.572361	3.37e-06
TRIB3	0.572066	6.53e-67
SULT1A1	0.571831	0.637763
HMG20B	0.571466	0.854276
RCC1L	0.570983	2.53e-18
HDGFL2	0.569289	1.28e-11
ZKSCAN5	0.569005	0.0550706
CACNG4	0.568796	2.26e-05
ECE1	0.568776	1.17e-44
DKK3	0.567702	0.393076
RASA3	0.566824	0.609996
SNX15	0.566253	0.418773
CDA	0.565059	0.571836
SNAP25	0.564707	0.00117089
SOX12	0.564341	2.64e-13
QPCT	0.564057	0.00332795
AMDHD1	0.564019	0.71026
TOMM22	0.563878	4.76e-25
MBD5	0.56353	0.0124564
BEGAIN	0.56199	0.336482
ZDHHC7	0.561387	3.61e-19
SMIM14	0.560193	0.000565
C9orf78	0.558584	3.58e-22
ILK	0.55711	0.0724455
PINK1	0.557081	0.688661
WIPI1	0.55636	0.214531
FKBP1B	0.555983	0.671941
ZNF875	0.55593	1.06e-14
CACNB3	0.555846	0.258524
EPB41L1	0.555721	1.99e-12
SYNDIG1	0.555504	0.546071
ZNF585B	0.555453	0.96309
CREBRF	0.553798	0.00137035
PLCXD1	0.55341	9.92e-13
FAM107B	0.552885	0.162299
UAP1L1	0.552764	0.0330592
ADAM15	0.552223	1.13e-08
A4GALT	0.552187	0.462187
TECPR2	0.55138	0.447561
METTL27	0.551285	0.0204344
IER3IP1	0.550968	3.33e-06
LHFPL2	0.55084	1.06e-19
RABL6	0.550622	6.26e-40
SFXN3	0.549438	0.0699525
STXBP5	0.549162	0.36856
VAT1	0.548337	0.000469
SRCIN1	0.547839	0.0352377
CGREF1	0.547628	0.0104571
ACBD4	0.546276	0.333413
ITPKC	0.546153	0.000619
FHL3	0.545384	0.0811744
TRIB1	0.544962	0.00913353
CCDC92	0.544208	4.79e-05
AKR1B15	0.543724	0.635233
TM2D3	0.543563	0.000176
TUBA1A	0.543451	3.47e-18
VPS53	0.543042	1.67e-13
PALM	0.54303	0.59272
SYNGR3	0.542657	5.17e-05
MPP2	0.542611	0.00317356
HSD17B14	0.542266	0.308878
PPARG	0.542181	6.92e-31
CRIP2	0.542027	3.87e-07
PARP16	0.54184	0.123284
TSPAN10	0.538842	0.441698
KCNN4	0.538255	3.48e-06
WIPF1	0.537788	0.285259
DRAM1	0.537601	2.9e-07
LPIN1	0.537507	1.99e-09
BCL2L13	0.536118	1.97e-25
RTL8B	0.535952	0.00064
NKD2	0.535842	0.336397
ITPR2	0.534996	0.0908102
ULK1	0.534969	0.00617472
KDM2A	0.534879	4.9e-25
DNAJB5	0.5341	0.000394
TTLL3	0.532276	0.882709
RAC1	0.530566	7.01e-22
CACNG6	0.529863	0.000918
ANKRD13B	0.529774	7.87e-52
TCTA	0.528697	0.0087864
THSD1	0.528439	7.12e-08
JUP	0.528414	0.115409
OLFML2A	0.52828	0.274992
GALNT5	0.527806	0.101006
VSTM2L	0.527151	0.0439027
KIRREL3	0.526342	0.227406
IER2	0.526238	8.18e-05
SLC4A4	0.525623	0.725894
METAP1D	0.525139	0.821955
GLIPR2	0.52439	0.683587
C19orf12	0.524144	1.7e-14
TMEM129	0.52385	5e-05
SLC7A2	0.52291	0.00370132
PDE7B	0.521833	0.239189
ERLIN2	0.5204	4.21e-15
PLD5	0.518559	0.606911
COL1A1	0.518446	5.2e-10
DUSP5	0.518108	1.73e-12
GTF3A	0.518017	3.89e-22
KCNC4	0.516807	0.0620437
DENND3	0.516557	0.971295
BICRA	0.51609	2.52e-11
IER3	0.515851	0.423572
DUSP3	0.515306	0.137793
ADCY6	0.515255	0.560615
CCM2	0.514703	0.0484019
RAB5A	0.514508	2.9e-11
ZKSCAN2	0.514096	0.838885
RNF135	0.513741	1.7e-06
WBP11	0.513646	1.74e-60
COL4A4	0.51353	0.0162671
SDC1	0.513342	3.72e-24
TBX2	0.512155	0.672849
RALGDS	0.511886	0.0844817
FMNL1	0.511448	5.77e-07
NR4A2	0.511317	0.0118761
RBAK	0.511125	9.72e-05
LDB1	0.510533	0.00176899
NPDC1	0.510022	0.00112559
TMEM164	0.508082	2.05e-19
C17orf97	0.507388	6.67e-16
KLF6	0.505992	1.34e-22
SCNN1A	0.505793	0.0136327
GYS1	0.505096	0.00449482
MGLL	0.504212	0.0171627
SNUPN	0.504073	2e-11
TRAPPC9	0.502805	0.0715841
ZNF79	0.502654	0.00529503
NOVA1	0.500865	0.0667516
DPH3	0.500071	3.57e-07
APOBEC3F	0.49864	0.16725
LRRC27	0.497673	2.51e-05
RAP1GAP	0.497258	0.000854
RBM7	0.496282	0.439587
DDAH2	0.49619	0.00769519
DKK1	0.495991	2.88e-07
ANK1	0.494831	0.501625
PLEKHJ1	0.494375	2.12e-17
ZNF395	0.493887	6.23e-05
PLEKHB2	0.493721	1.3e-38
MEX3B	0.492168	0.00406841
C11orf86	0.491754	0.00269625
RBKS	0.491559	0.182036
C6orf47	0.48886	4.99e-06
TMEM141	0.488346	0.660526
VGLL4	0.488166	0.0345416
KLHDC3	0.487768	4.92e-11
H2BC12	0.487243	0.660167
GSAP	0.486959	0.0432732
PCSK1N	0.486036	0.642349
MARCKS	0.485922	1.65e-06
SPATA18	0.484948	0.0290766
PTPRH	0.484941	3.8e-06
MRFAP1	0.484799	2.18e-18
CFAP36	0.484138	1.5e-34
NMRK1	0.483945	0.355324
ANXA4	0.483521	0.966585
KANK2	0.483383	8.73e-09
KCTD21	0.48285	0.345078
PPP6R2	0.482682	0.000211
FYB1	0.482444	1.7e-07
MAPK8IP2	0.482422	2.54e-29
SORT1	0.480761	0.4123
PRSS23	0.480609	1.07e-19
PPM1D	0.480287	0.391527
PRDX4	0.479505	1.21e-18
MTMR11	0.479363	0.893081
MEIS3	0.479243	0.596011
H1-2	0.478259	0.0815153
LMNA	0.477378	5.15e-09
MICAL3	0.477122	1.87e-09
PLA2G15	0.47478	0.770584
PCBD2	0.473958	0.490201
PLPPR2	0.473576	0.103675
SNX21	0.473345	0.460603
GPC1	0.47312	1.55e-07
MYO18A	0.472375	0.000337
MFSD12	0.47231	0.967478
SUV39H2	0.472099	1.1e-18
GNAI2	0.471985	1.52e-05
ZNF761	0.471713	0.00749922
GDI1	0.47153	2.55e-34
ZNF721	0.470913	3.34e-07
DLG3	0.469621	0.197733
CDK9	0.468352	6.71e-08
EDA2R	0.467498	0.000329
TM7SF3	0.466631	1.33e-14
DIP2C	0.465725	0.0170515
SLC9A3R2	0.465537	0.0139801
RAP2A	0.465194	0.225182
CDK16	0.464939	4.8e-37
SLC17A5	0.464663	0.111518
KAZALD1	0.464319	0.0485848
CBLB	0.464238	0.00174251
ZNF766	0.464067	5.99e-06
ZNF26	0.463556	0.0604228
KHNYN	0.463485	0.986366
UBP1	0.463342	7.76e-45
TGFB1I1	0.462609	1.49e-09
NEU1	0.46255	0.0660054
BRSK2	0.461117	0.591613
KIF1C	0.460998	1.49e-23
HEXIM2	0.459973	0.854222
CCNJL	0.458943	0.0465327
CA11	0.458604	0.474217
SLC35E3	0.458571	3.19e-07
SLC27A4	0.457544	9.51e-10
ADGRL1	0.457519	0.0358109
BEST1	0.457226	0.165574
BORCS8	0.457169	2.66e-05
ZNF281	0.456873	2.28e-05
SYT1	0.456179	0.0178138
GALK2	0.455906	0.0105987
KDM6B	0.455082	0.0362539
DNAJC12	0.454907	0.336413
SLC35E2A	0.454447	0.271739
UBE2D1	0.453774	0.00485852
GPR176	0.45376	0.00620751
ELP1	0.453109	0.00314709
AFG3L2	0.45282	9.38e-05
BCL7A	0.452639	4.39e-12
CARD10	0.45257	0.427218
ADAP1	0.452477	0.000293
POLR2C	0.452295	4.26e-29
ATP9A	0.45229	3.46e-26
COL4A1	0.452287	1.24e-12
SLC45A1	0.452261	3.93e-07
RTL8C	0.451715	0.00124862
PODXL	0.451573	6.79e-11
IFNGR2	0.451343	0.609043
GLTP	0.450754	0.000152
RNF170	0.450239	0.442737
ANXA7	0.449777	5.08e-19
AKIRIN2	0.449434	9.55e-14
HPGD	0.449374	0.7041
PLSCR3	0.448853	0.188261
TRAPPC12	0.447783	0.000963
ERCC8	0.447397	0.10178
RARG	0.44701	3.35e-09
CTXN1	0.446766	1.91e-29
NSF	0.446331	0.517476
PLEKHM1	0.445616	0.683048
LACC1	0.445208	0.0804671
AHNAK2	0.445069	0.0632344
CAMKMT	0.444996	0.0600692
AK5	0.444895	0.553518
TOB2	0.444378	0.000327
PDGFD	0.444127	7.38e-08
DCUN1D3	0.443626	0.12325
PWWP3A	0.443276	0.000179
SHB	0.442795	0.0025879
CASTOR1	0.442439	0.291115
ID3	0.442084	0.000427
DNAAF9	0.442025	0.955636
CTSD	0.441962	0.00206187
FN3K	0.441758	0.878114
BIN3	0.441355	2.28e-08
SIM2	0.440959	0.943292
TRIP6	0.440729	3.17e-08
VGLL3	0.440545	8.85e-07
ELP3	0.440323	5.49e-08
PRAF2	0.439895	0.49151
LRRC8A	0.439867	1.86e-05
VGF	0.439802	3.34e-216
PXDC1	0.439799	0.22453
HOXC13	0.438631	0.000112
MATN3	0.438343	0.0671195
BRPF1	0.43784	2.02e-10
MAPK12	0.437058	0.00139161
KDM4B	0.435987	0.0324653
SLC26A11	0.435948	0.860821
CSGALNACT1	0.435643	6.99e-08
NCK2	0.434409	6.23e-06
ACTB	0.434259	3.31e-08
CLIP1	0.433631	3.5e-44
GTF2H3	0.433526	5.95e-08
ING2	0.433179	0.162798
SIRT2	0.432498	0.545848
NFE2L1	0.432324	2.91e-53
ARAP1	0.431943	0.000185
ATP6V1G1	0.431786	0.271781
ATG4A	0.431525	6.02e-05
NCBP2AS2	0.431326	5.3e-05
SLC39A9	0.430806	0.856266
SUMF1	0.430465	0.000174
IFI35	0.430279	0.534289
LONP1	0.430162	2.94e-27
FAHD1	0.429956	0.000772
NFS1	0.429771	0.00154223
IGF2R	0.42943	0.0177245
CYB5R1	0.428758	2.3e-05
RHCG	0.428733	0.0326159
TNKS1BP1	0.428504	3.44e-18
RPS6KA1	0.428496	0.0498163
FBXL12	0.428369	0.0474289
DAPK1	0.428086	0.800705
FBXO6	0.427562	3.15e-05
DCBLD2	0.427274	4.13e-30
SNX29	0.427019	0.051619
CIC	0.425628	0.902377
PTMS	0.425525	2.28e-15
SLC16A4	0.425476	0.306251
ABCA3	0.424836	0.148738
SH2D3A	0.42475	0.330039
SPINDOC	0.424575	1.18e-25
ST8SIA4	0.424054	0.0683464
PALLD	0.423816	6.03e-17
POLD4	0.423374	0.0405959
ANXA6	0.423361	4.98e-11
KLHL4	0.423029	0.00108134
RIPK2	0.42275	0.000567
SLC50A1	0.422513	0.00258675
LPCAT3	0.422494	5.09e-10
PCMTD2	0.422463	0.0204663
ELMOD3	0.422272	0.939968
GLI1	0.42225	0.985958
MVP	0.421387	3.71e-08
HSPB8	0.421344	0.0550393
IER5	0.421022	0.00348461
DCDC2	0.420848	4.85e-07
DCP1B	0.420304	7.48e-05
WDR54	0.419774	4.92e-10
THAP8	0.419654	0.856273
TNFAIP8	0.41931	0.143849
NPTXR	0.419238	0.578925
C1QTNF6	0.419234	0.718997
MRTFA	0.419073	8.92e-05
TMEM219	0.418809	0.0283157
DOCK11	0.418774	0.00377586
SAT2	0.41834	0.673692
ABCD1	0.415937	0.546721
CYFIP2	0.41582	0.0966505
MARCHF2	0.415539	0.0904635
CUX1	0.415227	0.0780125
EVA1B	0.414867	0.640744
BECN1	0.414144	9.02e-23
BCL7B	0.414035	4.33e-46
CPM	0.413747	0.0354907
CCDC9	0.413638	1.7e-10
HSPA2	0.413605	2.87e-23
SIPA1L1	0.412766	3.48e-07
SLC39A13	0.412687	0.200163
OPTN	0.412467	0.394211
RIT1	0.411769	2.14e-09
LHPP	0.41155	0.812291
CAMK2N1	0.411534	0.535687
MEX3A	0.41143	0.00200774
SLC9B2	0.411227	0.237729
UBE2Q2	0.411225	5.04e-45
NAAA	0.410991	3.44e-05
CCN1	0.410961	5.69e-54
GABARAPL1	0.410019	0.267493
DHX37	0.409685	4.08e-11
CCDC80	0.409607	4.72e-16
C12orf75	0.409468	9.38e-09
DCAF4	0.409456	0.542417
SLC25A16	0.409331	0.495029
RRAS	0.409236	0.00208347
NSMCE4A	0.408831	2.27e-12
KYAT3	0.408296	0.79614
SLC22A3	0.408027	9.41e-12
DNAJC25	0.407968	0.000466
ADAM19	0.407934	2.5e-05
EIF3F	0.407827	1.39e-11
FCGRT	0.407299	0.0161481
RMND1	0.407203	0.981797
PPP1CB	0.406643	0.0418878
RDH10	0.406333	0.553321
GTF2F2	0.405626	0.0284975
RHOD	0.405624	0.344129
THAP12	0.405517	0.00883431
POMGNT1	0.405205	8.49e-16
CNN3	0.404978	0.43365
RPH3AL	0.404939	0.49961
PLEKHM2	0.404819	5.49e-06
SLC25A38	0.404465	0.0176107
HECW2	0.404315	0.715481
GTF2H1	0.403401	0.0955681
CCDC102A	0.403046	0.000824
TBKBP1	0.402762	0.221887
SPTBN2	0.40263	1.3e-13
ZNF195	0.402594	5.06e-10
TP53I3	0.402536	0.0040489
PPP1R13L	0.402201	0.533511
STX4	0.402118	0.102657
ZBTB4	0.401708	2.98e-06
SDK2	0.401706	0.288003
PDGFB	0.401634	0.869953
ZNF791	0.401535	0.630541
ENSA	0.401416	4.94e-37
TOR3A	0.40051	8.54e-29
TPRA1	0.400473	1.36e-05
SKI	0.400464	0.0750945
IL17RC	0.40041	0.566387
NCK1	0.40033	0.306053
GRB10	0.400299	0.00547811
ARHGAP17	0.400274	0.000204
RAB2A	0.400186	0.0731777
DCTD	0.399907	0.0383642
CNPPD1	0.399074	0.00241125
ISY1	0.398487	4.23e-05
PPP1R18	0.398418	0.852639
SLC35D2	0.398406	0.125649
DLGAP4	0.39831	0.0743147
MYLK	0.398103	0.779243
TTC9C	0.398008	0.000659
APLP1	0.397636	0.000536
CDC42EP4	0.397208	0.00132529
ATF3	0.39715	0.000617
HERC4	0.397038	0.972332
MT1X	0.397005	0.204288
CD24	0.396861	0.00419245
RAB3IL1	0.396357	0.937136
C15orf48	0.396226	0.332475
MMP24OS	0.396172	0.00304119
S1PR3	0.396126	0.615814
INPP1	0.395982	3.98e-06
ADGRG2	0.395387	1.45e-17
COQ7	0.394758	1.27e-06
MAPK8IP1	0.394653	3.27e-19
USP32	0.394517	0.596206
EEA1	0.393761	1.66e-05
TCOF1	0.393666	6.09e-85
IGF1R	0.392769	0.778787
CEP131	0.392019	0.000262
OSBPL11	0.391992	0.402945
GAS6	0.391824	0.498884
CCN5	0.391601	0.00415566
QPCTL	0.391518	0.736977
MICAL1	0.391326	0.947976
MISP	0.390936	9.15e-08
HSPB1	0.3902	0.591808
LRRK2	0.389396	0.936679
TRIM3	0.388736	0.645753
AKR1C2	0.388662	0.0211235
TTPAL	0.388314	1.8e-11
PMM1	0.388115	0.51753
LDAF1	0.387193	0.0991559
AKT1	0.387094	1.31e-22
LTBP1	0.386834	4.74e-05
BPHL	0.386827	0.18177
GPX2	0.386393	0.000396
RTL8A	0.385775	2.91e-12
HOOK2	0.385727	0.970701
FZD4	0.385198	0.0381632
YPEL5	0.385135	0.000856
GRIN2D	0.384608	1.14e-07
WIPI2	0.384535	6.59e-08
FHIP2B	0.38441	0.021563
SUOX	0.384373	0.626909
FECH	0.384284	0.897472
DBN1	0.383974	2.08e-06
CASTOR2	0.383804	0.00465119
BORCS7	0.383548	0.530073
ARSD	0.383297	0.358969
SMARCE1	0.382988	2.75e-09
PDXP	0.382763	1.3e-10
ZER1	0.382576	0.179564
RBL2	0.38217	0.295466
MYO9B	0.382144	0.0282578
ZNF140	0.381867	0.00540639
MTSS2	0.381836	0.00209609
APBA2	0.381644	4.33e-05
CHMP1B	0.381634	0.00122866
CHPT1	0.381462	1.53e-15
PTPRK	0.380849	5.37e-10
DCAF6	0.380737	0.027934
ADRA1B	0.380721	2.86e-06
HS2ST1	0.380336	0.000277
TENM3	0.380248	0.033625
CTTN	0.38012	1.14e-05
TYMP	0.379907	0.34214
RHBDF1	0.379337	0.0321825
NINL	0.378683	0.762704
TP53	0.378672	1.12e-05
C11orf54	0.378609	0.100189
TMEM63B	0.378501	0.695873
EPN1	0.377808	3.06e-12
CCDC90B	0.377751	0.00714741
BEND7	0.3774	0.974566
ZNF343	0.377361	1.8e-06
SLC19A3	0.377012	0.711549
IRF5	0.376615	0.0640371
LONRF1	0.376086	0.560432
CORO1B	0.375477	0.554876
SLC49A4	0.37504	0.00432485
CERCAM	0.37504	0.2481
TBC1D7	0.374936	0.263798
RAP2C	0.374798	6.35e-13
IGSF11	0.374678	0.0737951
LDOC1	0.37449	0.0316451
FBXO2	0.372477	0.670861
BAG1	0.372422	0.514876
AK1	0.372379	0.000119
ZNF189	0.372185	0.141757
PTPN21	0.371798	3.52e-05
VASP	0.370713	0.000512
PACS1	0.370676	0.112097
CASP6	0.370517	0.000559
TMTC4	0.37032	0.0013609
CHST15	0.370167	0.127039
AXIN1	0.369984	2.56e-05
SOCS6	0.36916	0.800793
DENND1B	0.369062	0.000117
WDR1	0.36853	0.00214815
CYP4F3	0.368505	0.861928
TUBB4A	0.368406	0.842174
CAPN1	0.368372	0.686669
VSIG10L	0.368349	0.0230708
ARNTL	0.367243	0.533185
MSC	0.366759	0.0177162
UNC13B	0.366646	0.55905
PDK4	0.365852	0.00927599
C12orf73	0.365749	0.000646
FNBP1L	0.36573	1.86e-08
EEF1AKMT3	0.365664	0.0250882
CHMP3	0.365571	0.102514
ATP8B1	0.364665	0.583605
KCTD11	0.364394	0.849352
CFD	0.364393	0.433962
SH3BP5	0.364361	9.68e-08
SULF2	0.364209	1.67e-06
DHRS1	0.363711	0.0772772
STK38	0.363519	0.898294
PLEKHH3	0.362758	0.0485996
FAS	0.362375	0.0024811
PIGV	0.361317	2.23e-06
TAGLN	0.361307	0.861337
ETAA1	0.361234	3.43e-19
HOXA1	0.360995	0.115206
NRCAM	0.360829	4.98e-09
EPS8L2	0.360577	0.0265232
GPAA1	0.360542	4.63e-14
ADCY9	0.360519	0.0334038
ISCA1	0.359605	2.07e-15
RFX2	0.359351	0.515865
STK40	0.359069	1.7e-05
SKA2	0.35767	2.3e-28
MUS81	0.357655	0.120626
CCNYL1	0.35762	1.13e-08
DENND4A	0.357593	0.133191
KYNU	0.356735	0.954962
SUMO2	0.356717	2.47e-22
NPAS2	0.35662	0.00036
BICDL1	0.356076	1.3e-05
DGKD	0.35605	0.175595
SNPH	0.355725	3.48e-07
SESN1	0.355406	0.00412633
DAG1	0.353707	4.9e-06
IRF9	0.353672	0.0150733
CLCN7	0.352871	0.310072
AKAP13	0.352166	0.650413
MAT2B	0.352007	7.22e-07
MBTPS1	0.351931	2.93e-05
RTN2	0.351924	2.42e-28
MSRB1	0.351785	0.0244521
SF3B2	0.351158	2.14e-30
FBXO22	0.35104	0.148643
GOLPH3L	0.35075	0.545642
ACSF2	0.350304	0.0174201
TMEM165	0.35022	0.0320556
VPS26A	0.350194	4.64e-08
IKBKE	0.349884	0.00697307
FBXL2	0.349875	0.697652
MICU1	0.349773	0.887853
CALCOCO1	0.349562	0.0828565
ZNF622	0.349541	8.29e-09
PIK3R2	0.349389	0.211426
NSMCE3	0.349351	6.8e-08
PROSER1	0.34908	8.62e-11
ASS1	0.348637	0.139456
EAPP	0.348624	0.0458958
ZNF229	0.348592	0.619693
SLC9A3	0.348441	1.18e-05
GLRX2	0.348357	0.0151743
TRIM32	0.34827	3.55e-06
THOC5	0.347924	1.03e-07
ARRB2	0.347597	3.32e-09
TRAK1	0.347431	0.0278096
MRPS34	0.347059	9.42e-13
TSPAN31	0.346903	0.227439
STAT6	0.346672	7.81e-07
BLCAP	0.346454	0.73152
BMERB1	0.346404	6.57e-07
RHOQ	0.346348	1.15e-11
CD38	0.346116	0.0613866
PUSL1	0.346086	0.0776554
RSPO3	0.346035	1.56e-34
SLC25A23	0.345948	0.0343741
SGK2	0.345935	0.193505
DDB2	0.345809	3.06e-18
RETSAT	0.345785	2.62e-05
SRP19	0.344821	1.4e-15
BBS4	0.344504	5.65e-05
NAGLU	0.34437	0.000109
ZNF516	0.344343	0.0458251
BAX	0.344338	0.00229201
GLRX	0.344036	0.000104
TTC27	0.343869	4.7e-05
CLIC1	0.343849	0.00117147
BOD1	0.343783	1.37e-12
PHF12	0.343368	3.31e-05
NKX2-5	0.343157	1.35e-09
ASL	0.342247	0.206594
SPSB2	0.342184	0.263617
BTBD2	0.342062	0.0730145
ABHD14B	0.342059	1.98e-06
ZNF84	0.341848	0.00752891
EMP1	0.341478	3.48e-05
NPRL3	0.341299	3.34e-14
TSPYL5	0.34111	0.00478191
PRXL2C	0.340953	5.27e-06
FNDC10	0.340856	0.991664
ELF3	0.340782	3.9e-16
SLC25A29	0.340542	0.0360344
HDAC1	0.340364	8.57e-05
MAPKAPK2	0.34018	0.33365
RPUSD1	0.340129	9.1e-06
TNS2	0.340035	0.0919115
USP4	0.33969	0.00554357
CHMP2B	0.339555	0.758581
SUSD1	0.33955	0.000245
PTK2	0.33938	0.0836465
TMEM170B	0.338596	1.23e-07
MYH14	0.338253	0.0670258
SEMA4G	0.338246	0.954756
SSH3	0.337977	0.829784
NNT	0.337974	0.00226952
SERPINB6	0.337794	3.2e-12
STOX2	0.337572	9.7e-05
TRAPPC5	0.337547	0.116521
INO80B	0.337482	0.132153
PNKD	0.337436	4.7e-05
INA	0.33743	3.4e-16
INSIG1	0.337385	0.00939601
COL5A1	0.337314	0.00786007
HIP1R	0.337303	0.820726
ACBD3	0.337196	0.125005
UBE3A	0.337041	4.61e-06
PBDC1	0.33658	7.81e-13
COX15	0.336548	3.53e-09
CREB3L2	0.336157	1.39e-32
TFAP4	0.335638	0.000575
PPFIA3	0.335033	1.84e-06
GALNT11	0.33427	0.02009
PCK2	0.334238	1.37e-06
DAPK3	0.334007	0.00032
TGFB1	0.333818	0.297789
PRKAG2	0.333753	0.13349
AKT1S1	0.333576	0.24636
AKIRIN1	0.33344	4.42e-06
MBD6	0.33329	6e-12
HIBADH	0.333202	0.0451351
CRAT	0.332845	0.464737
CLIP4	0.33267	5.87e-06
CABLES1	0.332355	0.942205
PHYH	0.33207	0.0470524
PEX13	0.331754	0.495453
NECTIN3	0.331337	0.173256
PLCG1	0.331189	2.68e-05
OAS1	0.331057	0.443643
STK32C	0.330749	0.0762399
ARHGAP35	0.330293	2.06e-06
BLOC1S2	0.329719	3.55e-36
TAX1BP1	0.329351	1.2e-09
PHF1	0.329222	0.000773
ABHD16A	0.328746	0.0395808
PLK2	0.328663	2.44e-09
HECW1	0.327767	0.814671
TMEM120A	0.327675	0.00294622
HNF4A	0.327117	0.457992
NARF	0.327071	0.589821
PSKH1	0.327013	9.89e-11
FADS3	0.326724	0.109792
REEP2	0.32633	0.318727
EML3	0.325931	5.61e-05
HAGH	0.32585	0.947117
EFHD2	0.325573	0.00472928
KMT5B	0.324983	0.0029898
SAMD11	0.324922	5.47e-07
GPRC5C	0.324144	1.65e-06
RIN3	0.32374	0.000911
MAPK6	0.3237	2.15e-87
LLGL2	0.323697	0.0685376
SFN	0.323437	1.43e-38
KCTD13	0.323422	0.617638
PHLDA3	0.323081	0.006341
TESC	0.322942	8.35e-09
LATS2	0.322833	0.000318
ZNF12	0.322558	0.155965
VPS25	0.322549	1.02e-13
CPNE2	0.32227	0.000236
BAIAP2	0.322098	2.75e-09
SEPTIN5	0.32159	1.64e-07
CACNG7	0.321471	7.42e-17
HTATIP2	0.320961	2.86e-08
JDP2	0.320611	1.82e-05
EPHB4	0.320609	0.000259
G6PC3	0.320489	0.0879997
UNC45A	0.32045	6.74e-06
B4GALNT4	0.320382	0.000437
RPS27L	0.320318	0.0317402
THBS1	0.320162	7.24e-18
AMACR	0.319278	0.000243
TOB1	0.319115	6.05e-51
MNT	0.318893	0.438627
IQCK	0.318732	0.268416
PCBP4	0.31841	0.0045674
PLA2G4A	0.318144	0.0323222
RNF24	0.318131	0.533421
DDIT4	0.317919	6.96e-39
APOL2	0.317653	0.645011
SLC35E2B	0.317526	0.290818
PTGS2	0.317291	1.26e-25
TBC1D10A	0.317234	0.475625
PLPP1	0.317075	0.648949
ASTN2	0.317034	5.12e-07
TMEM30A	0.316803	0.00782446
NAB2	0.316618	0.000603
DOT1L	0.31656	1.2e-11
RASA2	0.316544	1.11e-07
RNF5	0.316428	0.000559
ARNT2	0.315362	5.41e-05
MYOM3	0.315076	0.000152
TACC2	0.314954	0.246032
ACAT1	0.314937	0.0146579
URGCP	0.314903	3.02e-05
SH3D19	0.31462	0.559868
SLC41A2	0.31411	0.934656
SANBR	0.313933	0.00650078
CDR2L	0.313848	0.000801
VPS4A	0.313802	0.0180659
GLI4	0.313551	0.81313
ELOVL1	0.313471	3.4e-07
MFN1	0.313063	1.78e-06
UQCC1	0.312786	0.00155329
ISG20L2	0.312579	8.88e-14
VEGFB	0.312358	1.76e-26
SH2D5	0.312249	0.585654
NDRG1	0.312154	6.64e-40
SERINC1	0.312152	1.36e-11
SSBP4	0.312132	0.349364
FAM20C	0.312077	0.00320322
RAB40C	0.312018	0.0496059
RASSF7	0.311335	6.77e-08
NRBP2	0.311297	2.98e-08
ACTR1B	0.311256	0.00219823
MRFAP1L1	0.310995	4.1e-05
ZNF134	0.310945	0.0468503
PRKACA	0.310764	0.00714158
SNTA1	0.310575	0.494529
ASCC1	0.31032	0.000237
RAB9A	0.310131	0.299422
TAOK3	0.310027	0.566236
PRKAB2	0.309916	0.00209869
CMTM3	0.309468	0.0416865
PLD3	0.309366	0.711532
INPP5A	0.308992	0.584722
MYRF	0.308991	0.885909
CAT	0.308696	5.59e-06
IGFBP7	0.308591	0.758917
ABCA7	0.308531	0.0716545
VTI1A	0.308506	0.113275
PTPRU	0.308339	0.125545
STMN3	0.308009	1.74e-62
SMTN	0.30727	4.7e-12
YAF2	0.307057	0.116677
BLVRB	0.306919	0.0212185
TNFRSF21	0.306909	4.69e-106
FTO	0.306669	0.131519
EHD2	0.306613	0.0755366
PBX2	0.306553	2.66e-40
KLF13	0.306408	0.00436472
RABEP2	0.306303	0.0198376
C1RL	0.306207	0.00125314
LGALS3	0.306138	0.174702
NADSYN1	0.306004	0.882878
PTPN6	0.305835	0.432363
ABRACL	0.305765	0.569728
HECTD3	0.305353	0.0581048
NOL3	0.305232	0.030732
EGLN2	0.305046	6.38e-11
ASCC2	0.304978	6.27e-08
RSU1	0.304937	0.077499
GRK5	0.304235	0.698357
CXXC5	0.304193	0.0286103
OARD1	0.303799	1.86e-05
FBXO25	0.303403	0.295262
TNS3	0.303344	0.00981516
TXNDC12	0.303279	1.46e-15
BOK	0.303256	0.0427091
SRGAP1	0.303121	0.0867907
ABHD3	0.303026	0.207696
KLF2	0.302728	5.83e-08
PCNX2	0.302648	0.132843
H2AJ	0.30197	5.58e-05
EVC	0.301874	0.031233
DNAJC30	0.301564	5.51e-05
DGKG	0.301424	0.00076
PLAAT3	0.30128	0.111442
RWDD2B	0.301211	5.11e-08
ETS2	0.301077	1.85e-09
CABLES2	0.300783	0.0397693
EREG	0.300457	2.23e-116
UBE2O	0.300196	6.53e-10
RAPGEF1	0.299873	1.22e-06
MIF4GD	0.299654	7.91e-07
MYORG	0.299286	0.885755
APH1B	0.299081	0.724812
PCYT2	0.298922	0.132046
TASOR	0.29867	0.0572096
ARHGEF1	0.298483	1.65e-10
TFDP1	0.298456	0.0171969
DZIP1	0.298253	0.000222
PCDH9	0.298103	1.04e-07
DCLK2	0.297989	0.357674
ASAP2	0.296799	0.663401
FZD2	0.296441	0.304099
TRAPPC1	0.296413	0.0070881
LRSAM1	0.296288	0.0694025
SMARCAL1	0.296211	0.00698151
RBPMS2	0.296191	1.41e-07
NTPCR	0.296111	2.48e-06
PEX11B	0.296028	0.175356
EXOC1	0.295896	0.129114
SLC45A4	0.295585	1.03e-05
POLH	0.295236	0.000243
PSMC3	0.29514	1.7e-15
PRKACB	0.295064	1.19e-06
FBLIM1	0.294852	0.204259
CMBL	0.294831	0.079648
DCAKD	0.294374	0.173748
FAM13A	0.29436	0.00141006
GBA	0.294326	0.69668
ACADSB	0.294138	7.22e-08
ABCG2	0.293979	0.18898
SCOC	0.293557	0.00441682
DNAJB12	0.293314	4.27e-08
TRAF6	0.293041	0.038285
ATG2A	0.292924	0.00527703
RNF214	0.29288	0.598984
ITFG1	0.292248	0.0444056
HPS4	0.292237	0.377317
SMURF1	0.292088	0.106159
NOSIP	0.291979	7.51e-06
BASP1	0.291964	0.647845
KLHL20	0.291667	0.00257376
TEX2	0.291453	0.239865
THSD7A	0.291435	0.9248
PALS1	0.291267	0.419
SLC22A23	0.291162	2.74e-09
TMEM263	0.290926	4.87e-21
RAB22A	0.290847	0.126572
TBC1D22A	0.290808	0.229185
KIF16B	0.29067	0.340458
PALD1	0.290377	0.00348786
ANKRD11	0.290365	4e-22
PTTG1IP	0.290183	0.0595513
DUSP14	0.290029	1.2e-05
CDC42BPA	0.289989	4.51e-05
AMIGO2	0.28989	5.67e-06
JUN	0.289465	0.00243816
IL18	0.28879	0.844554
MGAT4B	0.28845	0.130897
USP21	0.288031	1.12e-05
PRKAR1B	0.287908	0.0396128
PLEKHA2	0.287696	0.00668585
PCED1B	0.287451	0.0682796
SIPA1	0.287264	0.886614
WBP1	0.286784	0.901632
DDR1	0.286699	0.507347
IP6K1	0.286394	0.0165305
FCHSD2	0.286305	1.11e-32
NEBL	0.286199	0.000126
DHX32	0.286159	0.0668089
TSC22D4	0.286144	0.790272
EEPD1	0.285479	2.51e-05
TNIP1	0.285466	0.52823
CES2	0.285323	0.0684823
ANKRD1	0.285158	0.00391356
NR2F2	0.285107	0.630286
VWA1	0.285055	0.435896
MAPK3	0.28505	0.608564
PAQR5	0.284879	0.00436146
ZNF865	0.284741	0.393699
H3-3A	0.284548	1.27e-10
SLC16A5	0.284339	0.64758
GPRC5B	0.284253	1.87e-10
TGFBR2	0.284047	0.000103
DOCK4	0.284033	2.88e-18
CDYL	0.284001	3.85e-08
SLC20A2	0.283944	0.328796
CDIN1	0.283622	0.00018
LIPA	0.283265	5.27e-26
ZNF623	0.282984	0.018375
EXOC5	0.282929	0.00153078
ATP6V1F	0.282507	0.000145
WDR45	0.282474	0.285338
GSN	0.282107	0.488922
PLXNB2	0.281822	0.036335
RNF103	0.281545	7.78e-16
CAB39	0.281397	0.660096
FAM83H	0.281242	8.67e-06
NACC2	0.281014	0.141463
ELP4	0.280982	0.0283096
DLG5	0.280222	1.74e-06
NDUFB6	0.27962	0.0928436
MAP7D1	0.279539	3.36e-06
DNAJB4	0.279384	0.031819
SMARCA1	0.279354	0.000729
UBN1	0.279218	6.21e-05
ERBB2	0.279215	0.0601801
STK39	0.279168	0.000429
PRKCZ	0.279012	0.370457
STK32B	0.27859	0.0101138
SART1	0.27833	2.71e-09
CHST3	0.27809	1.03e-11
AKR1C1	0.277714	0.000128
SNN	0.277516	0.723765
PARP3	0.277402	0.00267655
FURIN	0.276848	0.0096856
LIMK1	0.276602	1.55e-07
TEAD4	0.276442	5.76e-08
SIDT2	0.276419	0.517971
ACOT13	0.275747	1.03e-06
ETHE1	0.27568	0.156196
YWHAH	0.27552	1.85e-32
CC2D1B	0.275484	0.337774
PPP1R14B	0.275479	2.47e-10
SVIL	0.275149	0.813606
TNFRSF1A	0.275147	0.490942
SCARA3	0.275049	7.92e-08
DMTN	0.274617	0.00260526
USO1	0.274367	0.00392321
SLC2A6	0.274161	0.000331
FBXO42	0.274139	0.393174
PKN1	0.273987	0.0658693
HR	0.273974	8.89e-06
PRAME	0.273503	3e-08
GNAI1	0.272883	0.438101
BACE1	0.272714	0.799757
STX5	0.272335	0.744241
F2RL2	0.271947	0.322664
ACBD5	0.271925	3.96e-08
MAN1B1	0.271875	0.161945
ENO3	0.271351	0.0419789
ST3GAL5	0.271241	0.0415243
UBTD2	0.271011	0.000901
NEDD9	0.270771	0.00127095
HERPUD2	0.270356	8.26e-69
HEATR5A	0.270295	1.56e-06
NMD3	0.270194	0.0196644
TRAF3	0.270021	6.08e-33
KIAA0232	0.269963	0.00227512
ATP6V1H	0.269734	0.469614
CNNM1	0.269479	0.00956193
PEDS1	0.269192	0.241721
CRIM1	0.2691	0.00384235
C3	0.268977	1.36e-11
COMMD7	0.268839	0.0750496
DERPC	0.268568	0.00284881
TFE3	0.268322	0.00929498
DUSP16	0.268089	0.000845
TANK	0.268054	1.1e-14
PRXL2A	0.268032	0.126219
CCDC6	0.26798	1.27e-10
SEL1L3	0.267888	0.00165913
HLA-E	0.267847	0.625547
VHL	0.267791	1.69e-08
SERINC2	0.267701	0.984949
SCAND1	0.267631	0.0414587
FGFRL1	0.267437	1.43e-09
EDN1	0.267376	4.6e-09
CAV2	0.266861	4.48e-06
PAFAH1B2	0.266839	8.59e-17
SERPINE1	0.266575	3.51e-92
SLC22A18	0.266504	0.557816
RBMS2	0.266479	1.1e-05
EXT1	0.266096	0.00108164
ITSN1	0.265922	0.169316
OSTM1	0.265886	1.36e-27
NCOA7	0.265779	8.77e-35
RBPMS	0.265681	0.000422
CREG1	0.264731	1.25e-05
ADI1	0.264157	0.493751
ZNF579	0.264097	0.114826
HLCS	0.263895	0.794973
LAMTOR3	0.263895	0.769218
MARK4	0.263518	0.13927
GUCD1	0.263158	0.00795249
INPP5K	0.263102	0.697526
MAD1L1	0.263053	0.0116253
FAM3A	0.263037	0.022214
PMVK	0.262854	0.0062128
CELSR1	0.262304	5.49e-05
TWF2	0.261694	0.264842
ZNF317	0.261637	0.0628594
RETREG2	0.261361	0.285183
MAGED2	0.261075	0.00425565
CYP2S1	0.260461	0.00360734
CEP120	0.260308	4.69e-06
ARL6IP5	0.260306	0.744527
PLRG1	0.260241	1.42e-07
SNX7	0.259941	0.362005
AP3S1	0.259424	0.000573
SLC38A6	0.258243	3.28e-06
LACTB	0.257929	1.83e-17
ZNRF1	0.257734	0.0132656
AUP1	0.257247	1.85e-06
PTPRS	0.256861	0.0548552
YIF1A	0.256828	1.56e-08
TBC1D23	0.256795	0.415859
CSRNP1	0.256729	0.798692
P3H2	0.256639	1.66e-05
GSDME	0.256585	0.0049913
FCHO1	0.256499	0.621286
MPV17	0.256309	0.794248
TIGAR	0.256093	0.191998
EZR	0.256031	2.14e-07
NR4A1	0.255987	2.13e-11
CHP1	0.255238	0.761423
RFNG	0.255223	0.877933
SLC9A3R1	0.255142	0.00552454
MPC2	0.255046	0.686739
IDH2	0.255027	0.000647
AHCYL2	0.254454	1.82e-08
GOLGA3	0.254422	0.00132713
MAK16	0.253713	1.34e-17
TRIM26	0.253316	6.74e-27
MPST	0.252553	0.726306
GGT1	0.252238	0.350939
LONP2	0.252118	7.99e-10
GPX3	0.251953	0.614836
VCAN	0.251417	0.928181
SYVN1	0.251356	0.137923
GGPS1	0.25102	0.427728
CAV1	0.250837	5.09e-14
BABAM2	0.25072	0.0663091
STK17A	0.250676	6.26e-13
PRKD2	0.250562	0.00120624
EXOC3	0.2504	0.549403
CLCN3	0.250369	0.754186
EEF1A2	0.249898	0.0166952
S100A6	0.249853	0.0189037
COPS4	0.249758	0.594574
ARHGEF40	0.24929	0.0702676
CCDC106	0.249157	0.188735
FLOT2	0.248947	0.000905
GLIPR1	0.248747	0.00022
TRA2A	0.24854	0.523978
NQO2	0.24846	0.167179
BMPR2	0.248369	4.57e-33
MSL1	0.24836	0.409764
CACTIN	0.248243	0.0351116
NOL10	0.248185	1.07e-07
CPNE1	0.248049	4.34e-07
IP6K2	0.248	0.0056126
P4HA2	0.247255	0.157742
TOM1L2	0.246475	0.960038
YIPF5	0.246216	0.000487
CENPA	0.245752	1.1e-08
ABL1	0.24541	0.0513632
SORBS3	0.245328	0.000227
LRP3	0.244792	0.0022395
RABAC1	0.244743	0.553625
FHOD1	0.244708	0.0260138
DNM1	0.244592	0.0475052
GABARAPL2	0.243823	0.141135
SH3BGRL3	0.243797	0.470107
EHD3	0.243784	0.298725
CANT1	0.243748	0.149569
ATP6V0A1	0.24373	0.335382
PEX5	0.243644	0.571032
FAM234A	0.243511	0.00341385
CITED2	0.243197	0.0319016
ABCD3	0.242997	0.732405
CBX2	0.242709	0.855396
SNX33	0.242597	0.619131
RMDN1	0.242595	0.000821
ABHD4	0.242398	0.614329
TMEM184A	0.241735	0.326647
DNASE1L1	0.24136	0.995068
CSNK1G3	0.241356	0.000249
TBC1D5	0.24122	0.735475
IRAK2	0.240998	0.00650098
SLC25A1	0.240873	0.737028
B3GALT6	0.240718	0.0252258
CHMP6	0.240552	0.994913
NINJ1	0.240403	0.948283
SULT2B1	0.240157	5.54e-13
EVPL	0.240006	0.0260789
MAN2B2	0.239842	0.35848
SESN2	0.239778	2.72e-12
FAM168A	0.239529	4.76e-10
SLC66A3	0.239413	0.964539
GRN	0.239297	1.16e-06
CHMP4B	0.239139	0.000212
PLPP2	0.239073	0.77567
PDE6D	0.23905	0.666533
MRC2	0.239034	0.00234263
SCP2	0.23902	8.57e-09
PANK2	0.238904	0.00347146
ATP13A2	0.238557	0.489928
SEC11C	0.238519	0.0421534
CHD3	0.238423	0.00342343
SIPA1L2	0.23839	6.21e-15
TPD52L1	0.238282	0.294914
MFSD3	0.238273	0.396911
SUMF2	0.238191	1.42e-11
EFEMP1	0.237947	0.00036
CUTA	0.237839	0.0396765
SLC12A4	0.237836	0.0003
TMEM41A	0.237721	0.308536
EPS8	0.237652	5.93e-05
PARVB	0.237468	0.0951196
SEC11A	0.237407	0.00516053
PRPSAP1	0.237261	5.51e-06
JOSD1	0.23724	3.47e-05
TUBB2A	0.237061	2.93e-05
ALDH3B1	0.236948	0.464111
LOC102723728	0.236887	0.0385423
CINP	0.236799	0.0336962
NDUFA8	0.236245	5.06e-05
PTPRA	0.236136	0.00181344
BAZ1A	0.236047	0.274251
NENF	0.235908	0.000433
SDCBP	0.235777	2.27e-70
RAB6A	0.235595	0.193264
EIF4A2	0.235556	0.0024646
EPHX1	0.234598	1.71e-08
BCKDK	0.23435	0.0564759
GGA1	0.233778	0.737645
CYB5R4	0.2337	0.472697
MRPL4	0.23351	2.46e-06
PNKP	0.233086	0.197701
CUL4B	0.233055	0.620366
AFDN	0.232922	0.00413856
FAM219A	0.232899	0.0116733
PIR	0.232775	0.000662
RAB34	0.232765	0.000275
ULK3	0.232737	1.36e-18
CDK2AP2	0.232264	1.35e-11
TARS2	0.232202	6.66e-07
COQ8B	0.231799	0.109076
LAMB2	0.231542	0.0175882
COG4	0.231065	0.0102199
STK11	0.230909	0.286298
SAMD1	0.230893	0.00156907
CD99	0.230684	0.763405
ARRDC2	0.230669	0.506579
LRRC41	0.230035	0.138722
COTL1	0.229918	0.0188668
BCL2L1	0.22972	0.177703
ANXA1	0.229628	2.68e-80
UBLCP1	0.229409	2.19e-06
FSCN1	0.229345	0.0704006
ACOX1	0.229306	1.79e-38
CNN2	0.22922	0.638429
FADD	0.229171	0.331757
VPS8	0.229148	0.607255
ZBTB7A	0.229032	0.00221982
C20orf27	0.2288	0.384658
GALNT13	0.228628	0.000603
GPRIN3	0.228232	0.000394
ARMH3	0.228014	0.0222896
USP9X	0.227912	2.92e-09
CTNNA1	0.22737	0.190821
XRCC1	0.22725	0.00312453
BCL7C	0.22707	0.118286
ZNHIT3	0.226927	0.294872
RNF185	0.226638	3.46e-11
DVL2	0.226557	0.832019
LRP10	0.226367	1.82e-08
RAB31	0.226314	0.32773
MLLT1	0.226129	6.2e-07
MPHOSPH10	0.226104	1.86e-15
HARS1	0.225899	4.11e-18
KIDINS220	0.225838	0.906143
TBC1D17	0.225828	0.000522
C6orf89	0.22554	0.135492
LTBR	0.225396	4.16e-09
CLTB	0.225369	0.00316557
ARL8A	0.225221	0.000389
CDC42BPB	0.225199	0.0303432
FBRS	0.225181	0.132084
GIPC1	0.22513	0.940598
LGALS8	0.224958	1.57e-05
POLR3H	0.224834	1.01e-06
SCRIB	0.224712	6.23e-07
KIF1B	0.224706	0.857863
UCP2	0.224571	0.276211
CENPB	0.224271	0.327838
SYNGR2	0.224262	0.0460135
BRK1	0.224123	0.000272
GRIPAP1	0.223928	0.00935796
MANEAL	0.223918	7.17e-17
GNAQ	0.223344	0.948867
MYO5A	0.223231	8.09e-05
HTRA1	0.223156	0.062534
NR2F6	0.222869	0.804186
PPP2R5D	0.222797	9.86e-08
EMP3	0.222225	0.483038
CDKN1A	0.221686	9.63e-30
CD2BP2	0.221653	7.01e-05
STK25	0.221549	0.0126629
KARS1	0.221531	2.56e-15
PLXNA1	0.221516	0.989062
ETFA	0.2215	0.844853
GABARAP	0.221292	0.474306
ABLIM1	0.221201	0.0955034
CAMKK1	0.221195	0.351227
SQSTM1	0.220926	7.51e-12
PDLIM7	0.220584	7.37e-07
CSTF3	0.220582	0.00109618
DYNC1I2	0.219871	0.0960177
OXLD1	0.219571	0.0953043
GSK3B	0.218948	0.126292
ATP6V0D1	0.218889	0.536657
ABCB6	0.218765	0.0112763
AHCYL1	0.218685	0.92003
ST13	0.218612	0.0150629
JAG2	0.21858	3.62e-05
ARPC4	0.218413	0.795404
NAA35	0.218314	0.379665
EXOC7	0.218272	0.910554
HCN2	0.218203	0.257157
KLF3	0.218194	0.0711657
ZMIZ2	0.218169	0.173481
PPP2R5A	0.217855	0.000216
XPR1	0.217839	0.209434
ZNF337	0.217671	1.77e-05
DHCR24	0.217609	0.726832
TTL	0.217593	0.49113
SLC4A1AP	0.217586	0.000116
C6orf120	0.217505	0.0872328
ZNF580	0.21747	0.507886
MVK	0.217385	0.000139
MADD	0.217306	0.377351
DROSHA	0.217252	1.42e-05
SLC35F5	0.217068	0.00396234
LRP1	0.217023	0.0543109
CAST	0.216644	4.48e-07
SHOC2	0.216547	0.224884
SMCR8	0.216363	0.0688336
INTS3	0.216258	0.246198
ORAI1	0.216088	0.961832
ZNF385A	0.216032	7.89e-14
CPT1A	0.21595	2.7e-17
TMX4	0.215831	2.53e-06
RNF187	0.215648	0.0933082
DOCK10	0.215617	1.63e-05
IVNS1ABP	0.215273	0.619265
UNC13D	0.21521	0.00337856
GPBP1L1	0.215149	2.84e-06
KIF3C	0.214849	0.020205
UIMC1	0.214669	7.17e-14
REEP5	0.214525	3.56e-12
UBAC2	0.214436	0.706084
ERLIN1	0.214044	3.81e-18
MAP4K4	0.213888	2.36e-16
PNPLA6	0.213848	0.00211211
RXYLT1	0.213665	0.0917579
DAP	0.213574	0.00051
CCNG1	0.213436	1.21e-112
GOLGA7	0.213403	3.11e-10
WBP2	0.213381	0.00655254
ECI1	0.213304	1.51e-06
NELFB	0.213037	2.92e-05
KSR1	0.212685	0.00402067
AKAP12	0.212462	0.695532
LRP5	0.212436	3.1e-06
VPS41	0.212266	0.119824
SGMS1	0.212249	2.14e-06
TTC7A	0.211857	9.79e-05
NRSN2	0.211741	0.305999
EDEM2	0.211386	0.887701
TBC1D16	0.211208	0.239288
NAMPT	0.211037	0.708286
NBPF9	0.210815	0.982964
ZNF219	0.210645	6.2e-09
CD44	0.210522	5.81e-10
LOC389831	0.210336	9.94e-12
DPAGT1	0.210299	0.028362
DGCR6L	0.210268	0.789394
NBDY	0.20987	0.386984
PTPN9	0.209788	9.03e-17
NAA40	0.209732	0.00153179
GATAD2A	0.209106	0.0607215
CKAP4	0.208706	1e-09
TAPBP	0.208656	2.28e-41
KCTD1	0.208466	0.0018246
SEC23A	0.208423	0.0190718
DECR1	0.208202	0.707608
CLU	0.208159	0.244428
MLF2	0.208158	0.151995
ANXA3	0.207895	0.554422
UBE2B	0.207831	0.0299454
ABI1	0.207688	3.37e-15
UBE2E2	0.207457	7.32e-11
HACD3	0.207338	0.00142252
CABIN1	0.207162	2.52e-08
UEVLD	0.207011	0.291067
CEP170B	0.206743	0.402633
CCNI	0.206598	0.00871422
BRI3	0.206385	0.0293344
MLLT11	0.2059	3.95e-22
LRFN4	0.205875	9.98e-05
EVA1C	0.204259	4.72e-16
FOXRED2	0.20413	7.38e-72
GNA11	0.204049	1.45e-10
RIN2	0.203896	6.94e-13
APEH	0.20363	0.140015
AKR1C3	0.203584	2.12e-06
SRC	0.203511	0.000849
GABRB3	0.20342	5.57e-11
RAB11FIP3	0.20297	0.274275
MVD	0.202791	0.00221174
CDC25B	0.202615	4.42e-11
TLCD1	0.202603	0.000437
PITPNM1	0.202454	0.00560803
SCAMP1	0.202411	2.08e-07
CAMTA2	0.20201	0.0375497
EGLN1	0.201868	1.1e-06
HK1	0.201782	8.95e-07
SELENOW	0.201346	0.000192
CASK	0.201281	0.211986
APOBEC3C	0.201102	0.000218
GDF15	0.200865	0.641548
DEDD2	0.200687	0.168662
AREG	0.200681	3.85e-39
TENT4A	0.200632	7.87e-13
CCDC25	0.200592	0.00222775
TPM1	0.200588	5.78e-05
ACBD6	0.200462	0.855104
TAX1BP3	0.200161	5.12e-05
C5orf15	0.200088	1.46e-21
HSD17B11	0.199915	0.578848
CBX4	0.199667	0.00907331
ETFB	0.199581	0.0260673
NPEPL1	0.199537	0.0184361
SF3B6	0.19951	0.0206611
HS1BP3	0.199491	0.973601
CLSTN1	0.19889	0.00129039
SRSF4	0.198771	0.0242609
ATP6V0E1	0.198455	0.605631
LDLR	0.197999	2.38e-25
RNASEK	0.197821	0.425497
FERMT2	0.197717	0.000332
GNA13	0.197591	1.33e-121
GET4	0.197568	0.227861
TNKS	0.197509	0.178224
FLYWCH1	0.197311	0.149654
TXNDC11	0.197136	0.0276954
MFHAS1	0.196968	0.271643
SERPINE2	0.196819	0.0321216
RARA	0.196804	0.469031
GFM2	0.196797	0.341417
TSG101	0.196691	0.319751
HPCAL1	0.195893	0.575969
LRP6	0.19584	9.59e-05
PREP	0.195669	0.00541298
DESI1	0.195663	3.6e-05
PRKX	0.19539	0.926921
ATP1B1	0.195167	0.0212116
CD9	0.195099	0.472063
PPT1	0.195072	5.47e-12
SWAP70	0.194931	0.395447
TUBA1C	0.194864	7.37e-44
ANXA11	0.194045	0.82477
CTSL	0.193754	2.8e-19
NACC1	0.193463	3.87e-12
SEPTIN9	0.192441	1.26e-08
CYB561A3	0.192125	0.342376
CACNA1G	0.192102	3.44e-08
MCCC2	0.192051	2.73e-31
CSNK1G2	0.192015	0.23792
KIAA0319L	0.192011	0.0144204
ADGRL2	0.191751	8.86e-05
CHPF2	0.191006	0.000612
MAP4	0.190839	0.00912178
ENTPD4	0.190223	1.94e-10
ADD2	0.190146	0.567441
TNFAIP1	0.189989	0.521686
COMMD9	0.189946	0.473316
KIAA0100	0.189742	0.548011
APH1A	0.189679	0.0184845
NDFIP1	0.188801	0.236152
PAK2	0.188554	0.000335
STX2	0.188439	2.6e-05
PPP4R3B	0.188219	0.0400523
CDC42	0.188017	1.85e-20
ITGA3	0.187997	0.0167125
TRPC4AP	0.187898	0.0691225
SMARCC2	0.187597	0.500277
WWC1	0.187479	0.926988
CALCOCO2	0.187469	2.4e-05
CS	0.187359	1.34e-07
TAF10	0.186877	2.87e-14
PPIL2	0.18643	0.451078
ERGIC1	0.186372	1.03e-21
RBM19	0.186264	0.938723
AMZ2	0.186035	1.52e-11
SYNPO	0.18589	1.99e-10
MCU	0.185592	1.23e-25
ESYT2	0.185499	7.98e-19
CAVIN1	0.1853	1.72e-07
CSRP1	0.185102	0.00138244
NR0B1	0.184814	0.00194394
VPS28	0.184683	0.0759283
AP2A1	0.184114	0.319691
NUTF2	0.18375	0.992352
ALDH2	0.183287	0.00144914
CDK2AP1	0.18323	2.33e-59
NT5C	0.183209	2.81e-08
LMO7	0.182968	3.75e-08
BLVRA	0.182468	0.000467
ATP2C1	0.182282	0.976747
DOCK1	0.182046	0.136028
ID1	0.181859	9.98e-43
POR	0.181574	0.000905
SDF4	0.181506	0.368395
PAM	0.181091	0.539756
FMNL2	0.18107	0.00474568
ZBTB1	0.180969	5.24e-09
EIF3B	0.180832	3.16e-15
MEMO1	0.180785	0.722788
TDP2	0.180527	6.21e-21
GADD45GIP1	0.180488	0.00210361
ZNFX1	0.18046	0.992792
SYNJ2	0.179805	0.000179
TPRG1L	0.17974	0.0123924
DCAF8	0.179611	0.51657
FGFR4	0.17954	0.451679
TGFB2	0.178786	3.19e-07
CYP51A1	0.178533	0.482795
ZYX	0.178103	0.26064
KIAA0930	0.178099	6.84e-06
BMP1	0.177566	0.510892
MAP3K11	0.177383	6.33e-05
MAGED1	0.177258	2.21e-11
SUCLG2	0.176522	1.71e-06
ASAH1	0.176496	0.0497399
CD99L2	0.176352	3.99e-07
ZFAND3	0.176002	3.22e-41
DDX24	0.175394	3.11e-06
OSBPL9	0.175252	6.8e-09
MBNL1	0.175209	0.00240569
VPS26B	0.17518	4.92e-49
CDIPT	0.17443	0.217445
DENND10	0.174242	0.00570524
PATL1	0.173977	0.0577439
MAPRE1	0.173946	3.47e-08
EHBP1	0.173748	0.0436178
MFSD14A	0.173642	0.00468489
TCEAL9	0.173535	0.000112
IGFBP6	0.173496	0.0136118
MRPS10	0.173432	3.7e-06
SPATS2L	0.17295	0.0335759
PSMD7	0.172926	0.245661
HGSNAT	0.172925	0.00320879
PCBP2	0.172633	0.000981
SGSM2	0.172574	0.258647
APMAP	0.172328	0.887996
CD63	0.172253	0.0133058
TMCO3	0.172153	0.018608
RELB	0.172099	2.24e-07
B4GALT2	0.17155	9.33e-05
CMPK1	0.171386	3.28e-162
S100A10	0.170759	0.958806
RHOA	0.170513	0.0404767
GAA	0.170072	3.3e-05
ANKRD33B	0.169893	0.0119598
CAPNS1	0.169619	0.56569
IDH3A	0.169446	0.0169873
COPZ1	0.169234	1.39e-14
LRRFIP1	0.16896	2.21e-05
RNF181	0.168945	0.625851
ACAT2	0.168557	0.0462823
FDPS	0.168504	0.0551389
SPATA20	0.168135	0.29451
PEDS1-UBE2V1	0.167631	0.000867
HKDC1	0.167223	0.0966275
RNPEP	0.16697	0.776448
SHISA5	0.166603	0.10724
COLGALT1	0.166148	0.0273635
ABCC3	0.16614	8.47e-07
PPP1R15A	0.165977	2.35e-25
CRYZ	0.165902	0.53906
GPX4	0.165077	0.0311703
SPECC1	0.164567	0.393243
SHTN1	0.164374	0.000477
PARD3	0.164291	0.0506158
ACO1	0.164231	0.582648
GRINA	0.163943	4.95e-136
DBNL	0.16386	0.383464
TMEM14C	0.163287	3.62e-34
JAK1	0.163156	0.000815
NUMBL	0.163085	0.014852
PTPRM	0.162948	0.0495382
PAFAH1B3	0.162778	0.0893178
TAP1	0.162583	0.00379052
TRIM37	0.162382	0.327765
UBXN6	0.162341	0.446793
AP1M1	0.162004	0.0182844
APOC1	0.161872	0.00131784
AMFR	0.161592	0.0158223
STOM	0.161275	0.0897191
CUL4A	0.160752	0.279474
TADA3	0.160696	0.360536
ANAPC13	0.16063	0.00271607
RAP1B	0.16061	1.44e-169
PLIN3	0.16057	0.0464745
METTL9	0.160476	0.0416777
NR1H2	0.160317	0.583493
MLXIP	0.159817	0.203115
MOGS	0.159816	0.000709
DYNLRB1	0.159799	0.000213
DUSP1	0.159379	5.47e-10
GABRA5	0.159028	0.000421
RIC8A	0.158434	4.38e-16
DCTN2	0.158209	0.0658989
SPTSSA	0.15752	0.0411306
PSMD13	0.156983	0.0257415
GPRC5A	0.156886	0.147472
MYL6	0.156631	0.405303
CYBC1	0.156327	0.00184369
KHDRBS1	0.156261	0.122938
RAB5C	0.155687	7.27e-14
SPP1	0.154847	2.15e-10
MPZL1	0.15451	0.419028
BCL3	0.154505	4.98e-05
NPTX1	0.15447	1.16e-27
HADHB	0.153998	0.157125
RRM2B	0.153888	1.88e-34
NCSTN	0.153816	6.25e-07
GLB1	0.15348	0.560258
MTPN	0.152935	1.06e-54
LUZP6	0.152935	1.06e-54
MAP2K2	0.15274	0.567966
PHKB	0.152735	0.047439
TMSB4X	0.152702	0.148378
DPYSL2	0.152531	0.00573027
GTF2I	0.152235	8.12e-07
RAB11A	0.152176	0.227265
CSF1	0.151826	0.00324258
ITM2B	0.151673	0.0010225
CREB3	0.151644	0.187424
TAB2	0.15122	0.00199655
RAB11FIP5	0.150889	1.42e-05
COL5A2	0.150384	6.76e-15
ERF	0.150206	0.146895
GLIS3	0.15004	0.210543
GLUD1	0.149961	0.506776
AKR1B1	0.14983	4.46e-05
TMEM131	0.14966	0.214743
P4HB	0.148751	2.81e-15
RNPEPL1	0.148677	0.0756124
LAMP1	0.148416	0.0381549
TYMS	0.148348	3.21e-07
SEC14L1	0.147953	0.000263
C19orf33	0.147635	0.286328
ACTR3	0.146882	0.0413906
TM9SF2	0.146563	0.327749
LSM4	0.146318	0.0117838
FOSL2	0.14604	0.0013187
ATP5PB	0.145677	7.64e-06
SH3KBP1	0.145677	2.43e-10
SEC13	0.145488	4.11e-16
AOPEP	0.145415	0.000185
LITAF	0.145371	1.06e-69
AP1S1	0.145364	0.10355
SNX3	0.145331	0.204946
NCOA4	0.145048	0.0912457
SPNS1	0.145047	0.043753
TMEM123	0.14437	1.08e-08
YWHAG	0.144318	1.33e-24
VMP1	0.143754	0.0192372
FSTL3	0.143581	0.000809
FADS1	0.143098	0.082019
RAB7A	0.143051	0.149528
PEPD	0.142873	0.00262615
CD55	0.142718	0.000117
HEXA	0.142563	0.939774
NAPA	0.142406	0.178354
GPX1	0.142277	0.0869314
SEC31A	0.141851	0.000102
RAB5B	0.141366	0.595194
TKT	0.140984	0.000916
SEC24C	0.14058	0.186824
ACOT9	0.139982	0.00567036
PGRMC2	0.13985	0.665239
PTOV1	0.139155	0.0019501
MRPL49	0.138803	2.95e-11
MYO1B	0.138603	0.507137
COMT	0.138446	6.13e-06
FTH1	0.138218	0.189804
IGFBP3	0.138059	0.143638
ANXA5	0.137967	0.517555
RAB1A	0.137966	3.95e-07
CFL2	0.137919	1.31e-08
MKKS	0.137914	0.553601
SDHB	0.137275	0.000122
DSG2	0.13713	0.55525
ACTG1	0.136525	0.000366
S100A4	0.136114	1.18e-05
AP2M1	0.135862	0.825088
KLC1	0.135334	0.137711
SCAMP3	0.134896	0.349812
IQGAP1	0.13471	8.09e-30
DDX27	0.134267	0.960914
SND1	0.133946	0.000113
MGST3	0.133746	0.424601
RHOF	0.133228	0.00781391
ATP6AP1	0.132851	0.00146081
HSPD1	0.132756	8.5e-17
USP5	0.132476	0.0950482
USP11	0.132392	0.175421
CST3	0.132275	0.162156
TTYH3	0.131834	0.00119298
RPS6KA3	0.131644	6.58e-19
DSTN	0.131429	0.842027
NPEPPS	0.131409	0.705878
FKBP10	0.131099	0.188944
BCAR1	0.131001	3.83e-06
HSPA1A	0.13097	1.42e-63
STAT1	0.130611	5.42e-14
MLPH	0.130538	0.63375
TM9SF3	0.129703	0
SARS1	0.129541	4.49e-05
BHLHE40	0.129447	1.7e-05
TRNP1	0.12914	0.307694
BFAR	0.128929	0.533992
SRM	0.12885	0.000387
MYOF	0.128722	0.207524
RHOC	0.128401	0.14775
PRDX5	0.128093	0.0107933
KLHL5	0.127506	0.00349689
GMFB	0.127229	3.3e-154
TTC1	0.126667	3.67e-17
RAB13	0.126316	0.785329
UBE2Z	0.126294	3.19e-09
[truncated: 2,327 more rows]

## Sheet: Table S4-3
Gene	log2 FC (Si_LINC070974 vs. Si_NC)	log2 FC (Si_YBX1 vs. Si_NC)	Notes: the intersection set of "S2-1" and "S2-2" , a total of 2070 genes
'CCND1'	-0.674996	-2.61895
'TMBIM1'	-0.184737	-2.43728
'MIS18A'	-0.433434	-2.28397
'LRRC58'	-2.19486	-1.97549
'PSMC3IP'	0.822479	-1.94875
'HOXA10'	-0.858378	-1.92558
'MIPEP'	0.251343	-1.89182
'GCH1'	-0.789269	-1.86632
'KCTD12'	-0.763636	-1.79425
'UHMK1'	-3.26166	-1.77109
'SHCBP1'	0.217948	-1.76084
'FRMD3'	-0.719032	-1.66326
'HOXC4'	0.544777	-1.61855
CXCL5'	-0.107157	-1.59224
'EIF1AX'	-1.72478	-1.59088
'WWC2'	-1.31584	-1.52989
'B4GALT4'	0.543196	-1.48797
'GSPT1'	0.115881	-1.457
'BRI3BP'	-1.61029	-1.41211
'CIPC'	-1.05191	-1.39362
'CHIC1'	-1.01534	-1.38448
'KCNS3'	-0.906203	-1.35104
'NEMP1'	-0.960644	-1.34729
'HIPK3'	-1.35421	-1.34158
'GNB4'	-0.979591	-1.32941
'NUDT21'	-0.366594	-1.32005
'EGR1'	-1.06211	-1.30909
'EPB41L4B'	-2.49612	-1.30221
'TET1'	-0.493092	-1.29374
'GAS2L3'	-0.541459	-1.2587
'SFT2D2'	-0.553795	-1.24857
'TEAD1'	-0.380579	-1.24819
'LYRM7'	-0.495678	-1.23555
'SLC36A1'	-0.97306	-1.22956
'LIN28B'	-2.12123	-1.22117
'CORO1C'	0.157715	-1.21467
'MDH1B'	1.00897	-1.20406
'RMND5A'	-0.808705	-1.18195
'ASPHD2'	-1.53042	-1.15838
'CEMIP2'	-1.00646	-1.14105
'SACS'	-0.402923	-1.13091
'ATP11C'	-1.60487	-1.13042
'UTP25'	-0.349093	-1.11853
'BMP2K'	-0.817446	-1.11058
'DDAH1'	0.455048	-1.10375
'MTX3'	-0.945862	-1.09643
'POLR1G'	-0.26361	-1.0838
'KLHL15'	-1.82838	-1.07277
'MFAP3'	-0.353638	-1.0596
'NCEH1'	-0.69748	-1.05889
'VKORC1L1'	-0.297793	-1.05735
'NUCKS1'	-0.553676	-1.0495
'TBC1D13'	-0.328858	-1.04524
'CDC7'	-0.656168	-1.04418
'THSD4'	-0.520462	-1.0316
'NUP50'	-0.211642	-1.03052
'RAB11FIP2'	-0.606789	-1.02511
'GNG12'	-1.62266	-1.02394
'RIBC2'	0.815316	-1.01439
'H1-0'	0.196862	-0.992013
'SMG1'	-0.400048	-0.991557
'TOR1B'	-1.31863	-0.986371
'FKTN'	-0.436126	-0.982549
'BRWD1'	-0.898967	-0.980517
'FRS2'	-0.677046	-0.976963
'MOB1B'	-1.08297	-0.973652
'MRPL42'	0.197755	-0.971526
'DONSON'	0.489226	-0.971297
'DYNLL2'	0.51778	-0.967235
'FAM91A1'	-1.87261	-0.966803
'VMA21'	-0.348154	-0.963247
'SPTLC1'	-0.812385	-0.962783
'MYBL1'	-0.564145	-0.959817
'CCDC71L'	0.406825	-0.959529
'DNAJC22'	0.333874	-0.95948
'ERO1B'	-0.732462	-0.95357
'SIK1B'	-0.283681	-0.950606
'SHPRH'	-0.325987	-0.936107
'BPNT2'	-0.142686	-0.935654
'ANO5'	-1.1275	-0.935466
'CDCA8'	0.255457	-0.912296
'SKP2'	-0.273804	-0.91023
'IL6ST'	-0.32175	-0.907828
'TMEM35B'	0.526774	-0.902347
'MAP4K5'	-0.884662	-0.896561
'DDI2'	-1.32433	-0.891779
'CDK6'	-0.751645	-0.886188
'RRM2'	-0.218483	-0.885993
'TBCA'	0.138649	-0.883014
'PRTFDC1'	-0.81121	-0.879087
'CLOCK'	-0.268454	-0.877808
'PADI2'	-0.528433	-0.872418
'SLC7A6'	-0.280711	-0.865262
'FAM168B'	-0.780485	-0.863787
'ARL13B'	0.31051	-0.863078
'RBPJ'	-0.660802	-0.861721
'FAM133A'	-1.25327	-0.86121
'SREK1IP1'	-0.531312	-0.85727
'PIKFYVE'	-0.661683	-0.849113
'TCF4'	-0.95315	-0.848232
'MYO9A'	-0.423272	-0.840959
'AP4E1'	-1.1103	-0.838628
'ARFGEF1'	-0.511145	-0.838087
'SPX'	-0.441446	-0.824561
'SMN2'	-0.557509	-0.823399
'STIMATE'	-0.646987	-0.820401
'ZWILCH'	-0.759081	-0.819543
'MFSD9'	-1.10627	-0.813159
'SPIDR'	-0.353556	-0.806898
'KIF14'	-0.376087	-0.795554
'SLC35B4'	-0.903725	-0.79425
'GTF2E1'	-0.434119	-0.792515
'ACVR2B'	-0.572407	-0.790573
'CEMIP'	-1.12075	-0.789497
'PIGA'	-0.950574	-0.785228
'DSC2'	0.376997	-0.785122
'C12orf4'	-0.422295	-0.780968
'ZNF367'	0.50406	-0.778489
'SDE2'	-0.872549	-0.777531
'DTX4'	-0.546943	-0.771346
'MTR'	0.306925	-0.770439
'ZCCHC10'	-0.850221	-0.766271
'MNS1'	1.25868	-0.766216
'FBXO28'	-1.36768	-0.763773
'RNF43'	-0.280915	-0.756858
'CNOT6'	-0.401228	-0.748307
'LONRF3'	-0.884216	-0.747587
'KIF3A'	-0.686464	-0.745399
'SLF2'	-0.22879	-0.745133
'LASP1'	-0.206193	-0.744062
'BACH1'	-0.836012	-0.741887
'WDFY1'	-0.366036	-0.735926
'ZBTB37'	-0.829424	-0.730398
'TET3'	-0.382972	-0.727431
'SLFNL1'	-0.731226	-0.726021
'ADAM10'	-0.17011	-0.725
'KLHL28'	-0.803131	-0.721799
'SPC24'	0.411409	-0.721136
'SPATA5'	-0.431379	-0.718283
'RAB14'	-1.63872	-0.715947
'CENPE'	0.769593	-0.702969
'KNSTRN'	0.241147	-0.699579
'FBXW11'	-0.230361	-0.692487
'LIMCH1'	-0.227971	-0.68917
'CEP135'	-0.703219	-0.68854
'LUC7L2'	0.47152	-0.687748
'PDIA5'	0.521475	-0.686405
'POU2F1'	-0.456091	-0.684639
'BIRC3'	-1.4056	-0.674494
'PSEN1'	-0.378705	-0.668666
'ATAD2'	-0.421353	-0.665287
'TCAF1'	0.535296	-0.664074
'SUCO'	0.309862	-0.662251
'IL18BP'	-0.7869	-0.661363
'SLC25A32'	0.217596	-0.659548
'HDAC4'	-0.544066	-0.656482
'NDC1'	-0.198124	-0.654965
'C21orf91'	-1.36611	-0.65271
'H3-3B'	-0.403128	-0.652137
'VBP1'	-0.845945	-0.649753
'DCK'	-0.897137	-0.648899
'PPAN-P2RY11'	-0.595334	-0.647195
'MDN1'	-0.253878	-0.640437
'TGM2'	-0.124829	-0.639968
'MAP2K6'	-0.522723	-0.638043
'GPATCH2L'	-0.459908	-0.637273
'RCOR1'	-0.555055	-0.637241
'SLC7A1'	0.382869	-0.633126
'SCAMP5'	0.301016	-0.632938
'ABHD13'	-1.14722	-0.630349
'KIAA1958'	-0.534795	-0.629042
'LIG4'	-0.311714	-0.629032
'RRM1'	0.157157	-0.62819
'NEURL1B'	0.471036	-0.628165
'DICER1'	-0.775484	-0.627883
'SPIN4'	-0.797805	-0.62754
'CBX7'	-0.715498	-0.625945
'PDP2'	-0.804069	-0.621042
'MIGA1'	-0.705173	-0.620812
'ZDBF2'	-0.81332	-0.6206
'CEP192'	-0.253215	-0.620003
'ANLN'	-1.0089	-0.61962
'SNAP23'	-0.456664	-0.617883
'SECISBP2'	0.281667	-0.61776
'DHX33'	-1.48701	-0.61604
'SMN1'	-0.238807	-0.612159
'EME1'	0.407578	-0.611234
'TGFBR1'	-1.76967	-0.605927
'SPOPL'	-0.694143	-0.604927
'PREPL'	0.145479	-0.602088
'SLC35G1'	-1.10332	-0.600026
'RAD1'	-0.243269	-0.597719
'IGSF3'	-0.385749	-0.597538
'RC3H2'	-0.312253	-0.597317
'KIF24'	0.639677	-0.596294
'RABL3'	-1.59481	-0.596194
'CXCL1'	0.876524	-0.594547
'DENND6A'	-1.38057	-0.593849
'SPIN3'	-0.590773	-0.591254
'PALM2AKAP2'	0.259648	-0.591191
'CDC25A'	0.405649	-0.590121
'ATP2B4'	0.246097	-0.589823
'HMMR'	0.226945	-0.589373
'CD276'	0.199296	-0.586982
'ZNF81'	-0.477478	-0.585979
'ARPC1B'	-0.255532	-0.584664
'RLF'	-0.935921	-0.582425
'AP3S2'	0.33052	-0.582286
'ERI2'	-0.362904	-0.580039
'RND3'	0.226167	-0.57935
'ARIH1'	-0.194696	-0.578928
'FBXO33'	-0.599621	-0.578382
'XPO4'	-0.245243	-0.57512
'AJUBA'	-0.227862	-0.569868
'YOD1'	-0.451077	-0.569759
'LIN52'	-0.615716	-0.568671
'NPIPB6'	-0.415158	-0.568328
'STIL'	-0.592778	-0.566308
'ZNF530'	-0.597873	-0.56397
'MMD'	-0.562217	-0.562704
'GINS2'	0.483437	-0.562373
'TMEM170A'	-1.02321	-0.561301
'CDS2'	0.268425	-0.559841
'CDCA4'	-0.551618	-0.558403
'RNMT'	-0.328332	-0.55812
'PIBF1'	0.421569	-0.555805
'EIF5A2'	-0.896795	-0.555788
'USF3'	-0.44422	-0.555634
'KIF23'	0.173503	-0.555582
'PDAP1'	0.169629	-0.555049
'PARD6B'	-0.888283	-0.553817
'ARFGAP2'	0.353719	-0.553139
'DLG1'	-0.27422	-0.552479
'NUFIP2'	-0.61801	-0.551497
'ARL1'	-1.02645	-0.547611
'PHLPP2'	-0.858999	-0.546068
'WDHD1'	-0.287194	-0.54534
'SLC25A30'	-1.31637	-0.543105
'SLC9A2'	-1.12993	-0.54263
'NOL9'	-0.362742	-0.541756
'LOC100421372'	-0.595024	-0.540245
'LMLN'	0.525177	-0.540018
'GTF2H2C'	-0.289603	-0.538133
'TRIM14'	-0.228819	-0.534075
'BRCA1'	0.224983	-0.533286
'KATNAL1'	-0.999011	-0.532171
'ZNF778'	-0.38805	-0.530444
'INTS2'	-0.258346	-0.529564
'GALNT7'	-0.399604	-0.5293
'PSPC1'	-0.335889	-0.528461
'ENTPD1'	0.348262	-0.528376
'BIRC2'	-0.935008	-0.527587
'GCNT2'	-1.0209	-0.527132
'SLC7A5'	-0.13639	-0.524142
'ANKRD13C'	-0.374624	-0.523901
'XRCC3'	-0.254692	-0.523728
'CHAMP1'	-0.573715	-0.523048
'TMEM167A'	-0.982118	-0.519244
'TAF7'	0.176142	-0.515849
'TOP2A'	-1.1586	-0.515666
'INCENP'	-0.180604	-0.513772
'NDRG4'	-0.674117	-0.512596
'SLC16A1'	-0.320427	-0.512355
'FUS'	-0.121161	-0.512124
'CTDSPL'	-0.45463	-0.511712
'SECISBP2L'	-1.29031	-0.510067
'SENP1'	-0.282424	-0.509274
'DDX3Y'	-0.755832	-0.507726
'BUB1B'	0.16854	-0.505985
'ASPM'	0.20176	-0.50479
'THAP5'	-0.904001	-0.503861
'DCP1A'	-1.16565	-0.502621
'H2AZ1'	-0.106411	-0.501709
'ARHGAP19'	-1.45972	-0.501633
'FAM117B'	-0.845267	-0.501322
'PRR3'	0.397455	-0.500707
'SRPRA'	0.327214	-0.491845
'ITGA2'	-0.556291	-0.490015
'RHPN2'	-0.926926	-0.488614
'FUBP3'	-0.235154	-0.488098
'ZBED6'	-0.82247	-0.48762
'CCDC186'	0.31097	-0.485534
'MINDY4'	0.516902	-0.484886
'SOWAHC'	-0.87924	-0.484752
'CLCN5'	-0.415534	-0.481939
'CENPQ'	-0.513543	-0.481696
'PRDM1'	-0.487033	-0.479491
'IL11'	0.80813	-0.478146
'CDCA2'	0.266711	-0.47753
'DEPDC1'	-0.895476	-0.475208
'KIF11'	-0.532164	-0.474985
'CCNA2'	0.181634	-0.473726
'CYREN'	-0.368011	-0.472967
'FANCM'	-0.338556	-0.469855
'LRIG1'	-1.06514	-0.469842
'UBFD1'	-0.33208	-0.468501
'EMG1'	0.201362	-0.468471
'RNF145'	-0.205499	-0.466922
'NIPA1'	-0.295324	-0.466268
'CHORDC1'	-0.457138	-0.465043
'GNG4'	0.343254	-0.465022
'PRPF19'	0.274413	-0.464997
'CEP97'	-1.10609	-0.463928
'SFMBT1'	-0.575738	-0.463667
'NAA16'	-0.420165	-0.462923
'RAB11FIP1'	-0.295658	-0.462585
'SLC5A3'	-0.951789	-0.462463
'KLHL42'	-0.857	-0.462393
'FAM72D'	-0.396822	-0.460661
'ATL3'	-0.445892	-0.460364
'KANK1'	-0.978428	-0.459778
'SPRY4'	-1.01215	-0.459283
'SOCS7'	-0.734872	-0.458368
'DDX39B'	0.148761	-0.457782
'FKBP14'	0.496679	-0.456219
'RFWD3'	-0.148149	-0.455834
'MYCBP'	0.430872	-0.45504
'RAB3D'	-0.520203	-0.454965
'TMEM64'	-1.76159	-0.453669
'DSCC1'	-1.81818	-0.453556
'NIP7'	0.254728	-0.452716
'PUS7'	-0.247014	-0.451172
'GAN'	-0.507893	-0.450901
'GINS1'	-1.26952	-0.450893
'ANKRD42'	0.715802	-0.450553
'ABCF2-H2BE1'	-0.371366	-0.448949
'H2AZ2'	-0.139405	-0.448105
'DNAAF4'	1.20417	-0.447643
'PRADC1'	0.314095	-0.447359
'CENPF'	0.243939	-0.446045
'SLC3A2'	-0.0943838	-0.445005
'ZNF331'	-0.309561	-0.444045
'FAM83D'	-0.320513	-0.443721
'CCNT1'	-0.30611	-0.44329
'IFT81'	0.219108	-0.442586
'NOP9'	-0.565482	-0.440624
'UHRF1'	-0.277566	-0.437638
'TDG'	-0.775512	-0.437428
'TRMT13'	-0.588417	-0.437147
'KNL1'	0.264405	-0.436584
'SMIM13'	-1.92568	-0.435974
'MGAT2'	0.26273	-0.434687
'U2SURP'	-0.124243	-0.434445
'IPO7'	-0.690665	-0.43428
'KLF10'	-0.42639	-0.430238
'SRRM2'	-0.162216	-0.430166
'FAM169A'	-0.718626	-0.429453
'FAM126B'	-0.520999	-0.427571
'FBN1'	0.32803	-0.427485
'CDC42SE1'	-0.781462	-0.427028
'KLHL23'	-0.634288	-0.426802
'FOSL1'	0.177248	-0.426525
'DNAJC9'	-0.362233	-0.42535
'GPATCH4'	0.154818	-0.42336
'BTBD3'	-1.18519	-0.423108
'RACGAP1'	0.154866	-0.422871
'MCPH1'	-0.312886	-0.421991
'FOXM1'	0.169839	-0.420756
'MDM2'	-0.276352	-0.419649
'PDE3B'	-0.396547	-0.419415
'SBDS'	0.282696	-0.418332
'LMNB1'	-0.960775	-0.418237
'TFPI2'	-0.242475	-0.417351
'LMTK2'	-0.23442	-0.417116
'CALML4'	-0.343384	-0.416852
'KIF4A'	0.241545	-0.416826
'NHS'	-0.335578	-0.415789
'TMTC3'	-1.08405	-0.415636
'ETNK1'	-0.601641	-0.415457
'DHFR'	-0.641031	-0.415297
'PANK3'	-1.06239	-0.41485
'BRAP'	-0.517716	-0.414142
'MCM4'	-0.233301	-0.413986
'ABI2'	-0.591123	-0.41265
'FZD3'	-0.442263	-0.412551
'ZNF800'	-0.31396	-0.412323
'SMCHD1'	-0.337622	-0.411026
'G2E3'	-0.226435	-0.410938
'KBTBD6'	-1.32894	-0.410545
'ODF2'	0.242249	-0.409046
'C6orf62'	-0.72356	-0.408316
'POLR3K'	-0.329593	-0.407838
'AURKB'	0.147409	-0.406785
'CEP83'	0.346918	-0.406488
'GNPDA2'	-0.396664	-0.405439
'SMARCD1'	0.522179	-0.40435
'SELENOH'	0.176388	-0.403614
'KITLG'	0.473631	-0.403524
'MTHFD2'	-0.218231	-0.401862
'ABHD17C'	-0.409582	-0.399869
'KMT5A'	-0.285231	-0.399761
'ZNF292'	-0.710202	-0.399614
'DSN1'	0.21005	-0.398578
'TCERG1'	-0.545565	-0.398381
'HMGCR'	-0.214513	-0.397919
'MALT1'	-0.317849	-0.396945
'UTP20'	-0.245982	-0.395783
'MARS2'	-0.749387	-0.3941
'SPCS3'	-0.426678	-0.393815
'CMIP'	-0.132618	-0.393097
'CTSB'	-0.198986	-0.392906
'HNRNPH1'	-0.248286	-0.392459
'PYROXD1'	-0.559151	-0.391568
'POFUT1'	0.321146	-0.389995
'PMAIP1'	-0.711973	-0.389791
'USP49'	-0.770286	-0.388451
'EGLN3'	-1.39795	-0.388432
'TPX2'	0.151602	-0.38825
'ZC3H12C'	-0.515257	-0.38781
'C4orf46'	-1.65888	-0.387119
'XPOT'	-0.118079	-0.385966
'CKAP2L'	-0.466778	-0.385758
'TMEM9B'	-0.230135	-0.3853
'CBX6'	0.147452	-0.383731
'U2AF2'	-0.172791	-0.38323
'RFC3'	-0.308852	-0.382463
'FRMD8'	-0.64867	-0.381748
'FMR1'	-0.504087	-0.38029
'TMEM43'	-0.770437	-0.380245
'ERI1'	-2.08741	-0.379834
'GTF3C2'	-0.204544	-0.379537
'TRIM25'	-0.204349	-0.378481
'SACM1L'	-0.607059	-0.378365
'DCAF7'	0.376499	-0.377367
'STARD4'	-0.696997	-0.376829
'CCNJ'	-0.30164	-0.376719
'SLC9A8'	-0.303497	-0.376597
'FUBP1'	-0.54957	-0.375956
'WDFY2'	-0.245474	-0.375622
'SLC5A6'	0.257896	-0.374914
'FAM72B'	-0.342791	-0.374636
'GDAP1'	0.749455	-0.374533
'ECT2'	-0.413918	-0.374313
'HAUS6'	-0.923229	-0.373921
'RNF130'	0.20661	-0.37389
'RTN4'	-1.60563	-0.373074
'RHOBTB2'	-0.559689	-0.372912
'HNRNPU'	-0.138811	-0.372161
'MASTL'	-0.362286	-0.371952
'ESPL1'	-0.189322	-0.371501
'KIF2A'	-1.09491	-0.37137
'PPP3CA'	-0.359999	-0.371338
'YTHDC2'	-0.281031	-0.371034
'DNAAF5'	-0.206025	-0.370892
'NCBP3'	-0.385988	-0.370654
'BBX'	-0.851322	-0.36953
'IFFO2'	-0.211335	-0.369292
'STAM'	-0.625087	-0.369159
'NBPF20'	-0.363972	-0.367625
'HARS2'	0.256786	-0.367142
'BSDC1'	0.23624	-0.366575
'DKC1'	0.25656	-0.365255
'DDX3X'	-0.335096	-0.364983
'ANKLE2'	-0.242428	-0.364227
'AKT3'	-0.19739	-0.364123
'FRAS1'	-0.277823	-0.363283
'POLE'	-0.260538	-0.362496
'ITPR1'	-0.567484	-0.361929
'MTMR2'	0.164172	-0.361822
'ADSS2'	-0.183836	-0.361707
'ANP32A'	-0.127073	-0.360368
'WRN'	-0.476924	-0.359745
'PKD1'	-0.212953	-0.359254
'SPEN'	-0.394806	-0.358888
'MED1'	-0.254767	-0.358854
'VCPIP1'	-0.368414	-0.358676
'NAA50'	-0.36881	-0.356158
'MAT2A'	-0.213558	-0.35567
'SCML2'	-0.568371	-0.355339
'COASY'	0.285583	-0.355325
'RASSF2'	-0.509132	-0.35491
'TMPO'	-0.67631	-0.353819
'SLC26A2'	-0.903689	-0.353301
'FHIP2A'	-0.364498	-0.352989
'TMEM168'	-0.311586	-0.352925
'CMC2'	0.264937	-0.352821
'PEX26'	-0.247495	-0.352744
'RAB8B'	-0.756894	-0.352397
'CCNB2'	0.331518	-0.350605
'RAP2B'	0.636977	-0.350539
'ZBTB6'	-0.476966	-0.350536
'FANCC'	-0.468482	-0.350307
'ASH1L'	-0.250628	-0.349422
'UBE2V1'	-1.16683	-0.348128
'ATP13A3'	-0.748882	-0.347007
'SPA17'	0.400602	-0.344902
'PRKAR2A'	0.224146	-0.344625
'NSD1'	-0.409661	-0.344516
'CFAP20'	-0.214465	-0.343896
'RPF2'	-0.205095	-0.343634
'RAB3B'	-0.274654	-0.342702
'SLC39A10'	-0.213054	-0.342658
'MBTPS2'	-1.21035	-0.34264
'BNIP3'	-0.241399	-0.342498
'RRP8'	0.253749	-0.342232
'CNP'	-0.187493	-0.341915
'DIPK2A'	-1.25468	-0.340966
'CNOT11'	-0.649625	-0.340054
'NFIB'	-0.586929	-0.339791
'PTCD3'	-0.378404	-0.339435
'PHC3'	-0.492522	-0.339009
'GLRX5'	0.229696	-0.338971
'UBE2C'	0.189989	-0.337402
'ARHGEF39'	0.282883	-0.337323
'FRMD6'	-0.495124	-0.337319
'ATF5'	0.181253	-0.337021
'GADD45B'	-0.818967	-0.335773
'HERPUD1'	0.44061	-0.335446
'MKLN1'	-0.406263	-0.334724
'PTBP3'	-1.07357	-0.334678
'OTUD4'	-0.918665	-0.333759
'SPAG16'	0.391915	-0.333741
'RAB3IP'	-0.417184	-0.332437
'AGO2'	-0.258965	-0.332116
'NUP155'	-0.347845	-0.332023
'LCORL'	-0.356301	-0.331748
'FBXL18'	-0.579697	-0.331697
'NSRP1'	0.272641	-0.331422
'CBLL1'	-0.206179	-0.330053
'ZNF318'	-0.302677	-0.330043
'ATXN7L3B'	0.401638	-0.329736
'TRAPPC14'	-0.275424	-0.32917
'UBE2N'	-0.462378	-0.329103
'VTI1B'	-0.987854	-0.328568
'FAR1'	-0.775617	-0.327577
'TXLNA'	0.220047	-0.327387
'MRPL44'	-0.249316	-0.327197
'ALS2'	-0.286549	-0.326407
'ZC3HAV1L'	-0.812914	-0.326337
'GNPNAT1'	0.152415	-0.32493
'PABPN1'	0.170594	-0.324885
'STC1'	-1.37335	-0.324592
'EAF1'	-0.224186	-0.324024
'PABPC1'	-0.125358	-0.323098
'UTP15'	-0.219605	-0.323051
'SUZ12'	-0.620526	-0.323019
'TMEM237'	-1.20608	-0.321418
'CCDC59'	0.266401	-0.321077
'MSH2'	-0.252046	-0.320539
'SLC35G2'	0.469853	-0.320428
'WDR3'	-1.00897	-0.320194
'HNRNPM'	0.129085	-0.319935
'WBP1L'	-0.248451	-0.318994
'SRXN1'	0.281817	-0.316017
'DAZAP2'	-0.578793	-0.314125
'CA8'	-0.437421	-0.313745
'HYOU1'	0.412375	-0.313656
'BRIX1'	-0.457257	-0.313587
'PAFAH1B1'	-0.490642	-0.313195
'CEP350'	-0.412133	-0.312664
'ILF3'	0.145954	-0.312455
'NFAT5'	-0.310019	-0.312265
'PPP1R11'	0.23055	-0.312193
'PTPN14'	-0.391121	-0.312081
'CD109'	-0.394569	-0.311943
'SNX12'	-0.241958	-0.311449
'CRKL'	-0.213929	-0.310678
'AVL9'	-1.13955	-0.310501
'CPSF6'	-0.168626	-0.310306
'LZIC'	-0.445888	-0.30975
'EIF2AK2'	-0.167027	-0.306791
'CD46'	-0.265791	-0.306773
'RFC2'	0.206084	-0.306598
'SPAST'	-1.29627	-0.306308
'POLR1F'	-0.470939	-0.305989
'ELK3'	-0.274646	-0.305144
'CEP68'	-0.660865	-0.305083
'TASOR2'	-0.318207	-0.304948
'LAMA5'	-0.302403	-0.30458
'SF1'	-0.14037	-0.304274
'CENPH'	0.379798	-0.304231
'NFYB'	0.284955	-0.303769
'ASNS'	0.175241	-0.303631
'ZNHIT6'	-0.489427	-0.3036
'CYBRD1'	-0.740232	-0.303394
'SGPL1'	-0.328423	-0.302147
'SFXN1'	-0.145554	-0.300933
'CEP89'	0.649793	-0.300304
'TMED4'	-0.325405	-0.300132
'PRRC2C'	-0.180935	-0.299974
'TRIP13'	0.296457	-0.298829
'NOP16'	0.145773	-0.298783
'NEK2'	0.375204	-0.298558
'CHD7'	0.290837	-0.298302
'POLE2'	-0.809453	-0.297577
'PPP2R1B'	-0.568557	-0.297247
'NEK4'	0.269185	-0.29629
'POLR3G'	-1.39666	-0.29621
'TXLNG'	-0.247998	-0.296178
'ARL5B'	-0.889398	-0.294947
'PUM3'	0.26094	-0.29429
'POM121'	0.302208	-0.294185
'DDX18'	-0.218872	-0.292717
'THOC2'	-0.301045	-0.292475
'HMGB2'	0.793537	-0.292318
'MTMR4'	-0.626137	-0.292019
'STX3'	0.450981	-0.291497
'SRSF2'	-0.115235	-0.291412
'SSX2IP'	-1.50075	-0.291057
'SLC12A2'	-0.526162	-0.290229
'DDX55'	-0.263054	-0.289931
'QKI'	-0.331323	-0.28948
'PDCD7'	0.436444	-0.289397
'TVP23B'	0.263987	-0.288417
'ENDOD1'	0.346399	-0.287671
'GEMIN6'	-0.430988	-0.286894
'S100PBP'	-0.836781	-0.286719
'PIAS1'	-0.35767	-0.286283
'CADM1'	-0.630345	-0.286195
'CCNH'	-0.202474	-0.283886
'DHX57'	-0.172464	-0.283356
'MRPL19'	-0.174967	-0.283017
'NIF3L1'	-0.35205	-0.283003
'MEF2A'	-0.954181	-0.282856
'GIGYF1'	-0.3092	-0.281896
'ABHD11'	-0.302846	-0.281783
'RPRD1B'	-1.00007	-0.280806
'SKIL'	-0.661175	-0.280535
'ARL4C'	0.24481	-0.279323
'BAZ2A'	-0.211578	-0.278991
'ASB6'	-0.388507	-0.278654
'RNF38'	-0.794495	-0.278204
'RFK'	-0.176431	-0.277911
'CHAF1B'	0.320844	-0.277608
'VANGL1'	-0.216219	-0.277571
'CDK8'	0.258002	-0.277544
'ASXL2'	-0.82494	-0.277338
'CDCP1'	-0.272295	-0.277252
'RHOBTB3'	-0.256838	-0.277036
'NIPA2'	-0.549861	-0.276575
'AQR'	-0.171714	-0.276525
'KPNA2'	-0.107935	-0.276437
'CHTOP'	-0.189611	-0.276313
'TRIM59'	-0.522666	-0.276099
'RASAL2'	0.293909	-0.275775
'E2F4'	0.18192	-0.275406
'ELMOD2'	-1.19841	-0.274905
'HTR1D'	-0.935536	-0.274271
'ZRANB2'	-0.672193	-0.273909
'SLC31A1'	-2.40725	-0.273155
'STEAP2'	-0.237381	-0.273087
'HIF1AN'	-0.442992	-0.272885
'CERK'	-0.221663	-0.272851
'MAPK9'	-1.29389	-0.27242
'AHCTF1'	-0.209206	-0.271351
'RCBTB1'	-0.703066	-0.271288
'PNISR'	-0.653783	-0.270884
'ZDHHC3'	-0.175514	-0.269891
'JKAMP'	-1.52307	-0.269713
'TAF5L'	0.233574	-0.269206
'MIER3'	-1.18289	-0.269176
'FEN1'	-0.69699	-0.268336
'NDUFA5'	-0.648125	-0.26796
'PPP1R12A'	-0.270757	-0.267445
'MANF'	0.538716	-0.267424
'LONRF2'	-0.765472	-0.267123
'STK4'	-0.367753	-0.26701
'LNPEP'	-0.283078	-0.265658
'TFDP2'	-0.23985	-0.264835
'GLIS2'	-0.593808	-0.264428
'FASN'	-0.0922986	-0.264025
'NCAPD2'	0.18974	-0.263577
'C5'	-0.260614	-0.263405
'SLC23A2'	-0.819112	-0.26317
'TJAP1'	-0.257208	-0.261514
'PBRM1'	-0.838092	-0.261321
'NKRF'	-0.442971	-0.261182
'KIF5B'	-0.758553	-0.260226
'PPAT'	-0.575967	-0.259261
'LMAN1'	-0.617643	-0.258962
'ATP6V0A2'	-0.385225	-0.25866
'NIN'	-0.38505	-0.258127
'CUL5'	-0.501471	-0.257475
'FOXF2'	0.318497	-0.257208
'ANKRD52'	-0.235172	-0.256563
'GFRA1'	-0.433085	-0.256081
'PPP2R5E'	-0.213706	-0.25571
'KANSL1'	-0.288112	-0.255688
'EPHA2'	-0.179556	-0.255469
'SSRP1'	-0.445255	-0.254954
'TXNRD1'	-0.492034	-0.253565
'ODC1'	0.450941	-0.253079
'AMOTL2'	-0.417031	-0.251814
'FGF2'	-0.829741	-0.250716
'EIF4B'	-0.260757	-0.250415
'STK26'	0.250624	-0.249983
'MRPS30'	0.181968	-0.24955
'PTCD1'	0.293224	-0.249384
'CEP20'	0.704002	-0.248527
'BTRC'	-0.613468	-0.24838
'DNAJC11'	-0.152507	-0.247791
'GPBP1'	-0.203523	-0.247614
'MIDEAS'	-0.482534	-0.247437
'ITSN2'	-0.264812	-0.247193
'TRUB1'	-2.01928	-0.246979
'TMEM104'	-0.305445	-0.246423
'MTCL1'	-0.166142	-0.246284
'EXOSC8'	0.247781	-0.246142
'IPO4'	0.110414	-0.245561
'ANP32E'	-0.909781	-0.245101
'ZNF740'	-0.270477	-0.244808
'ANKFY1'	-0.150829	-0.243934
'WDR20'	-0.236154	-0.243667
'HNRNPLL'	-0.224496	-0.243415
'GGCT'	-1.09826	-0.24326
'MTRR'	-0.231395	-0.24317
'PNRC2'	-0.203757	-0.242857
'STC2'	0.299374	-0.242642
'MYBBP1A'	-0.118159	-0.241035
'TBC1D15'	-0.289623	-0.240061
'DPP8'	-0.304757	-0.24
'ALKBH5'	-0.272884	-0.239141
'ANGPTL4'	-1.09092	-0.238922
'TLN2'	-0.619527	-0.238373
'ZC3H11A'	-0.411372	-0.237915
'NAA15'	-0.416167	-0.237879
'WDR82'	-0.260814	-0.237537
'SRSF6'	-0.36969	-0.237475
'BCLAF1'	-0.872186	-0.237322
'GTF2E2'	0.360077	-0.237226
'SETD5'	0.247958	-0.236723
'IRF3'	-0.183775	-0.236675
'DDX46'	-0.309973	-0.236503
'SLC41A1'	-1.14507	-0.236417
'LMBR1'	-0.328783	-0.236408
'KCTD9'	0.332021	-0.236096
'IL4R'	-0.300414	-0.235497
'ARMCX3'	0.209296	-0.235317
'C12orf29'	-0.47563	-0.235209
'RRP1B'	-0.63673	-0.23452
'CPSF3'	0.314883	-0.233698
'RAB21'	-0.287607	-0.233524
'MIDN'	0.655004	-0.233107
'PLCD3'	0.154157	-0.23269
'GGA2'	-0.215762	-0.232668
'HMGB3'	-0.477074	-0.23239
'UBE2V2'	-1.0315	-0.232366
'ATP11B'	-0.470772	-0.232113
'NET1'	0.224776	-0.231803
'WDR73'	0.393426	-0.231029
'RNF6'	0.264492	-0.230943
'SZRD1'	0.164005	-0.23087
'SLC35B2'	-0.345326	-0.230035
'ZSWIM8'	-0.283279	-0.229591
'TNPO2'	0.515155	-0.228811
'CYP24A1'	-0.334905	-0.228779
'PSMG1'	-0.406142	-0.228327
'PHLDA1'	0.242815	-0.227983
'PTAR1'	-1.28345	-0.227945
'DDX17'	-0.390285	-0.227938
'EIF4EBP2'	-0.238889	-0.226511
'ADM'	0.161279	-0.226088
'RAB35'	0.242762	-0.225986
'PTGFRN'	0.300577	-0.225703
'MCFD2'	0.0944489	-0.225001
'LIG3'	0.227197	-0.224786
'DLST'	-0.807085	-0.224516
'CD2AP'	-0.191796	-0.22439
'HSPA13'	0.184977	-0.222433
'IFRD1'	0.371227	-0.221556
'DPY19L1'	0.38351	-0.221499
'YIPF6'	-0.209907	-0.220144
'GTF3C4'	-0.685016	-0.219867
'TRIM33'	-0.691146	-0.219812
'MKRN1'	-1.06374	-0.219544
'BCOR'	-0.390694	-0.219485
'STARD3'	-0.367655	-0.218824
'TRRAP'	-0.165674	-0.218734
'TBC1D14'	-0.222902	-0.218295
'CDC45'	0.225139	-0.217602
'MARK2'	-0.451389	-0.217221
'TMEM41B'	-0.329983	-0.217184
'HSPA4'	-0.136291	-0.21704
'EXOSC2'	-0.477907	-0.216258
'EIF1AD'	-0.464842	-0.215959
'HIPK2'	-0.227434	-0.215554
'USB1'	-0.215087	-0.215293
'ELOVL2'	-0.838792	-0.214927
'TAOK1'	-0.211812	-0.214711
'TJP1'	-0.239445	-0.214215
'GFM1'	-0.182436	-0.213956
'SERBP1'	-0.693226	-0.213626
'LARP4'	-0.164234	-0.213468
'SP1'	-0.209192	-0.213041
'HSP90B1'	0.242057	-0.212402
'ANKRD17'	-0.135806	-0.21212
'TSR1'	-0.363856	-0.211696
'DARS2'	0.312897	-0.21151
'WDR26'	-0.197187	-0.211328
'PLXND1'	-0.659373	-0.210695
'FEM1B'	-0.269879	-0.210333
'TOMM5'	-0.314773	-0.210188
'TRAPPC10'	-0.797767	-0.208158
'EP300'	-0.16595	-0.207671
'TEX10'	-0.334551	-0.207639
'BUB3'	-0.146076	-0.207594
'DHX9'	-0.109854	-0.207562
'DHX15'	-0.157345	-0.207267
'CEBPZOS'	-0.267716	-0.207067
'NUP160'	-0.167963	-0.206817
'NUS1'	0.22962	-0.206661
'ANAPC16'	-0.174148	-0.206373
'ARL5A'	-0.199453	-0.206112
'GMNN'	0.21953	-0.206095
'MELK'	-0.783873	-0.205649
'ADAT1'	-0.353747	-0.205194
'LRP12'	0.2386	-0.205065
'CDC123'	-0.238587	-0.204676
'EDC4'	-0.243427	-0.204466
'PVR'	0.141156	-0.204326
'ERRFI1'	-0.657611	-0.204094
'EIF4A1'	0.308773	-0.203838
'TERF1'	-0.249465	-0.203094
'MED13L'	-0.345748	-0.202915
'PPP4R2'	-0.524839	-0.202772
'LAS1L'	-0.126631	-0.202228
'QSER1'	-0.533528	-0.202019
'PTPN11'	0.22381	-0.201638
'KDM3A'	-0.241948	-0.20156
'TACC3'	0.199948	-0.201082
'LMNB2'	0.135502	-0.201019
'PKDCC'	-0.219852	-0.20025
'HELLS'	-0.309857	-0.200118
'KDM1A'	-0.553354	-0.199397
'EIF4EBP1'	0.115387	-0.198728
'POLR2M'	-0.338843	-0.198405
'HGH1'	0.223662	-0.197849
'NRIP1'	-0.298304	-0.197783
'ALYREF'	0.124825	-0.197573
'TOMM40'	0.130653	-0.197521
'ETS1'	-0.3388	-0.196908
'TRIM56'	0.197608	-0.196274
'BIRC5'	0.233623	-0.195531
'POM121C'	0.537067	-0.195334
'UBA2'	-0.244765	-0.195001
'MACF1'	-0.163322	-0.194353
'SLC46A1'	-0.25228	-0.193971
'ARID2'	-0.326935	-0.192857
'NFX1'	0.179845	-0.192674
'PAICS'	-0.532644	-0.192502
'GRAMD1A'	-0.322947	-0.192058
'G3BP1'	-0.297245	-0.191521
'FKBP4'	0.121254	-0.191427
'PUDP'	-1.3891	-0.191011
'AASDHPPT'	-0.505961	-0.190939
'NARS1'	-0.129651	-0.189916
'CNOT1'	-0.397316	-0.18909
'BTAF1'	-0.279062	-0.188932
'FAM3C'	0.212807	-0.188772
'NF2'	0.184457	-0.1887
'KBTBD2'	-0.880657	-0.187054
'SPPL2A'	-0.177826	-0.186657
'XBP1'	0.43568	-0.184666
'BUD23'	-0.15497	-0.184558
'STX6'	-0.762655	-0.183774
'CEBPZ'	-0.209584	-0.183686
'PCNX4'	-0.474412	-0.183561
'NUDCD1'	-0.309838	-0.183491
'UBE3C'	-0.196493	-0.182876
'ELAVL1'	-0.150944	-0.182625
'TBL3'	-0.208076	-0.181534
'GNA12'	0.146584	-0.181343
'ANKRD27'	0.244025	-0.181135
'DDX52'	-0.420975	-0.180684
'MAP3K14'	-0.342907	-0.180535
'TARDBP'	-0.137237	-0.180526
'RPAP3'	-0.188704	-0.180372
'ARPP19'	-1.82789	-0.180315
'MYO19'	0.202405	-0.179935
'PSMG3'	0.184287	-0.179851
'SNRNP27'	-0.186103	-0.179255
'NOL11'	-0.36928	-0.178941
'ZNF592'	0.233032	-0.178372
'METTL3'	0.18609	-0.178315
'CKS1B'	0.160264	-0.178248
'DRAP1'	-0.164785	-0.178029
'EDEM1'	-0.487493	-0.176772
'APEX2'	-0.162797	-0.176421
'CHPF'	0.345346	-0.176183
'SMC1A'	0.229524	-0.175637
'LAMTOR1'	0.153455	-0.175555
'EP400'	-0.183609	-0.175368
'TSPAN15'	0.185142	-0.172234
'LBR'	-0.991627	-0.170137
'YTHDC1'	-0.196045	-0.169838
'ICE1'	-0.208313	-0.169352
'ACLY'	-0.270337	-0.169033
'ELOC'	-0.168359	-0.168949
'HNRNPA2B1'	-0.130705	-0.167562
'GCLM'	0.217004	-0.167519
'SEPTIN10'	-2.53988	-0.167128
'DIDO1'	-0.326377	-0.163104
'R3HDM1'	-0.282875	-0.162588
'USP10'	0.125089	-0.162501
'NPC1'	-0.256635	-0.161772
'NAT10'	0.190203	-0.161247
'SNRNP200'	-0.301343	-0.160984
'LGR4'	-0.531768	-0.160258
'HNRNPC'	-0.168346	-0.157061
'COA4'	-0.961977	-0.155669
'PIP4K2B'	0.136692	-0.154855
'SIN3A'	-0.347723	-0.15466
'IDH3B'	-0.214321	-0.153836
'PAK4'	0.181592	-0.152786
'TIA1'	-0.395389	-0.152472
'TCP1'	-0.395701	-0.15182
'ARL6IP1'	-0.658707	-0.151811
'ITPK1'	-0.248994	-0.151801
'SGTA'	0.195962	-0.151767
'NFE2L2'	-0.206611	-0.15056
'PPM1G'	0.106399	-0.150183
'RSL24D1'	-0.576727	-0.149634
'HMGN2'	0.450501	-0.149595
'SP3'	-0.220189	-0.148653
'TBCD'	-0.267678	-0.148557
'GOLM1'	-0.143277	-0.14831
'ZMYND11'	-0.676582	-0.147827
'RRP12'	0.150396	-0.147799
'CEP55'	-0.798783	-0.146894
'EPN2'	-0.190179	-0.145197
'RPL37'	-0.491606	-0.144381
'RAD23B'	-0.255269	-0.143615
'ANTXR1'	-0.158203	-0.143484
'HNRNPA0'	0.1638	-0.142669
'DTX2'	-0.302869	-0.142421
'PSIP1'	-0.15064	-0.142359
'ILF2'	0.209281	-0.142304
'PMEPA1'	-0.331723	-0.142143
'MALL'	-0.464628	-0.141111
'PNP'	0.187011	-0.140702
'PTDSS1'	-0.135567	-0.140455
'DAZAP1'	0.143144	-0.139126
'PPP1R15B'	-0.297497	-0.138147
'YTHDF3'	-0.909665	-0.137691
'AKT2'	-0.171783	-0.137218
'CLNS1A'	0.179566	-0.136361
'SYNCRIP'	-0.196269	-0.135561
'MOB1A'	-0.715367	-0.134858
'ELOVL5'	-0.934169	-0.134185
'GARS1'	0.132941	-0.133305
'HERC2'	-0.259188	-0.131109
'MED14'	-0.509025	-0.13093
'TNPO3'	-0.14193	-0.130873
'ARF6'	-0.622162	-0.130257
'SF3B1'	-0.328685	-0.130221
'NF1'	-0.368711	-0.13013
'CNOT9'	-0.740211	-0.129906
'ATF4'	0.207589	-0.129052
'PDIA4'	0.373633	-0.127861
'ADAM9'	-0.398564	-0.127222
'PRMT5'	0.258617	-0.126989
'SMPD4'	0.162068	-0.126811
'RNF213'	-0.366906	-0.12633
'PLAU'	0.172336	-0.125943
'CSE1L'	-0.137201	-0.125841
'RPL6'	-0.35901	-0.125127
'HP1BP3'	-0.67807	-0.124123
'CLDN1'	-0.783196	-0.123927
'USP34'	-0.207037	-0.122992
'HNRNPUL2'	0.214047	-0.121762
'PRPF8'	-0.274151	-0.1204
'TRIP12'	-0.156657	-0.119485
'SF3B4'	-0.270887	-0.118874
'PITRM1'	-0.13596	-0.118622
'EIF4G2'	-0.467436	-0.118441
'MYO10'	-0.209362	-0.117487
'RPL7L1'	-0.751707	-0.116545
'WSB2'	-1.74188	-0.112754
'PTPRF'	0.153919	-0.108903
'SAT1'	-0.486862	-0.108378
'NONO'	-0.21373	-0.107887
'INTS1'	-0.430185	-0.10671
'LDHA'	-0.427675	-0.103643
'DDX1'	-0.156205	-0.102791
'RPL22'	-0.109822	-0.100191
'PSME3'	-0.124863	-0.0964962
'ARF1'	0.120943	-0.0940896
'SLC25A3'	-0.19146	-0.0921182
'SNRPB'	-0.128051	-0.0902639
'NME2'	-0.0910258	-0.0887504
'FLNB'	-0.34177	-0.086842
'CPLX2'	0.0814446	-0.075521
'CALR'	0.305268	0.076983
'NQO1'	-0.160551	0.0866428
'ID2'	-1.22333	0.093624
'ITGB5'	-0.238846	0.0945291
'NRP1'	0.145296	0.0970531
'PTP4A2'	0.182115	0.100628
'CCND3'	-0.171637	0.102607
'AKR1B10'	-0.209261	0.103094
'MACROH2A1'	0.123937	0.10329
'MSN'	0.142955	0.110615
'CCT5'	0.279905	0.112521
'NMT1'	0.352929	0.11375
'NGRN'	0.22369	0.113887
'TUBB3'	0.143607	0.115409
'GLS'	-0.406036	0.115912
'HNRNPDL'	0.545631	0.118342
'TIMP2'	-0.185615	0.118438
'NSFL1C'	-0.253492	0.11845
'MYH9'	0.155919	0.119849
'PEA15'	0.165871	0.12151
'FKBP9'	0.224145	0.121535
'AHSA1'	0.402952	0.122205
'MAP1B'	0.208225	0.124537
'UNC93B1'	-0.259477	0.124603
'YWHAZ'	0.163828	0.125149
'APEX1'	0.121911	0.125528
'UBE2Z'	0.254016	0.126294
'TTC1'	-0.495623	0.126667
'GMFB'	-1.80547	0.127229
'KLHL5'	-0.154603	0.127506
'PRDX5'	-0.103438	0.128093
'SRM'	0.173591	0.12885
'BHLHE40'	-0.198644	0.129447
'SARS1'	0.203985	0.129541
'TM9SF3'	-2.32098	0.129703
'STAT1'	-0.304025	0.130611
'HSPA1A'	-0.772981	0.13097
'BCAR1'	-0.24926	0.131001
'RPS6KA3'	-0.483904	0.131644
'TTYH3'	0.150558	0.131834
'HSPD1'	0.309963	0.132756
'ATP6AP1'	-0.168228	0.132851
'RHOF'	0.134424	0.133228
'SND1'	0.15436	0.133946
'IQGAP1'	-0.623376	0.13471
'S100A4'	-0.193931	0.136114
'ACTG1'	-0.125522	0.136525
'SDHB'	0.210678	0.137275
'CFL2'	-0.274382	0.137919
'RAB1A'	0.213546	0.137966
'COMT'	-0.271637	0.138446
'MRPL49'	0.366648	0.138803
'PTOV1'	0.17143	0.139155
'ACOT9'	0.147133	0.139982
'TKT'	-0.106337	0.140984
'SEC31A'	0.184891	0.141851
'CD55'	0.207737	0.142718
'PEPD'	-0.154921	0.142873
'FSTL3'	0.155519	0.143581
'YWHAG'	0.416235	0.144318
'TMEM123'	-0.226507	0.14437
'LITAF'	-0.729559	0.145371
'AOPEP'	0.207589	0.145415
'SEC13'	0.385442	0.145488
'SH3KBP1'	0.273177	0.145677
'ATP5PB'	0.225242	0.145677
'FOSL2'	-0.142542	0.14604
'LSM4'	0.132225	0.146318
'SEC14L1'	-0.231546	0.147953
'TYMS'	0.249971	0.148348
'P4HB'	0.282625	0.148751
'AKR1B1'	-0.128902	0.14983
'COL5A2'	-0.445964	0.150384
'RAB11FIP5'	0.257924	0.150889
'TAB2'	0.192248	0.15122
'ITM2B'	-0.15352	0.151673
'CSF1'	-0.172131	0.151826
'GTF2I'	-0.186905	0.152235
'DPYSL2'	-0.167531	0.152531
'MTPN'	-0.931294	0.152935
'LUZP6'	-0.931294	0.152935
'NCSTN'	0.295308	0.153816
'RRM2B'	-0.865603	0.153888
'NPTX1'	-0.59956	0.15447
'BCL3'	0.313245	0.154505
'SPP1'	0.245857	0.154847
'RAB5C'	-0.31004	0.155687
'CYBC1'	-0.207002	0.156327
'RIC8A'	-0.395984	0.158434
'GABRA5'	-0.203565	0.159028
'DUSP1'	-0.292687	0.159379
'DYNLRB1'	0.21424	0.159799
'MOGS'	0.205405	0.159816
'RAP1B'	-1.52392	0.16061
'ANAPC13'	0.1918	0.16063
'APOC1'	0.188115	0.161872
'TAP1'	-0.188271	0.162583
'JAK1'	-0.14336	0.163156
'TMEM14C'	-0.687388	0.163287
'GRINA'	-1.25314	0.163943
'SHTN1'	0.181766	0.164374
'PPP1R15A'	0.522757	0.165977
'ABCC3'	-0.202193	0.16614
'PEDS1-UBE2V1'	-0.213702	0.167631
'LRRFIP1'	0.228474	0.16896
'COPZ1'	0.335007	0.169234
'ANKRD33B'	0.169177	0.169893
'GAA'	-0.250385	0.170072
'CMPK1'	-1.67383	0.171386
'B4GALT2'	0.212144	0.17155
'RELB'	-0.34721	0.172099
'PCBP2'	0.142001	0.172633
'HGSNAT'	-0.192843	0.172925
'MRPS10'	0.300919	0.173432
'TCEAL9'	0.258836	0.173535
'MFSD14A'	-0.212136	0.173642
'MAPRE1'	0.227616	0.173946
'DENND10'	-0.184123	0.174242
'VPS26B'	-1.32083	0.17518
'MBNL1'	0.155449	0.175209
'OSBPL9'	0.326006	0.175252
'DDX24'	0.233899	0.175394
'ZFAND3'	-0.895355	0.176002
'CD99L2'	-0.301512	0.176352
'SUCLG2'	-0.320988	0.176522
'MAGED1'	0.320231	0.177258
'MAP3K11'	-0.231732	0.177383
'KIAA0930'	-0.221604	0.178099
'TGFB2'	0.291517	0.178786
'TPRG1L'	0.167667	0.17974
'SYNJ2'	-0.264035	0.179805
'GADD45GIP1'	0.188204	0.180488
'TDP2'	-0.713666	0.180527
'EIF3B'	0.293716	0.180832
'ZBTB1'	-0.454718	0.180969
'FMNL2'	-0.150677	0.18107
'POR'	-0.164634	0.181574
'ID1'	-0.622464	0.181859
'BLVRA'	-0.280969	0.182468
'LMO7'	0.38908	0.182968
'NT5C'	0.366778	0.183209
'CDK2AP1'	-0.974246	0.18323
'ALDH2'	-0.170156	0.183287
'NR0B1'	0.177838	0.184814
'CSRP1'	0.122671	0.185102
'CAVIN1'	0.185559	0.1853
'ESYT2'	-0.458829	0.185499
'MCU'	-0.748676	0.185592
'SYNPO'	-0.337368	0.18589
'AMZ2'	0.337707	0.186035
'ERGIC1'	-0.330583	0.186372
'TAF10'	0.423898	0.186877
'CS'	0.207464	0.187359
'CALCOCO2'	-0.27796	0.187469
'CDC42'	-0.433351	0.188017
'STX2'	-0.345697	0.188439
'PAK2'	0.195796	0.188554
'ENTPD4'	0.443026	0.190223
'MAP4'	0.108136	0.190839
'CHPF2'	-0.233397	0.191006
'ADGRL2'	0.293266	0.191751
'MCCC2'	-0.638799	0.192051
'CACNA1G'	-0.44307	0.192102
'SEPTIN9'	0.216937	0.192441
'NACC1'	0.396981	0.193463
'CTSL'	0.366053	0.193754
'TUBA1C'	0.532611	0.194864
'PPT1'	-0.402908	0.195072
'DESI1'	0.269617	0.195663
'PREP'	-0.183873	0.195669
'LRP6'	0.273732	0.19584
'GNA13'	-1.44777	0.197591
'FERMT2'	0.177725	0.197717
'LDLR'	0.624778	0.197999
'CLSTN1'	0.183432	0.19889
'CBX4'	0.144364	0.199667
'C5orf15'	-0.521516	0.200088
'TAX1BP3'	0.230038	0.200161
'TPM1'	-0.135219	0.200588
'CCDC25'	0.216225	0.200592
'TENT4A'	0.525155	0.200632
'AREG'	0.779456	0.200681
'APOBEC3C'	0.205339	0.201102
'SELENOW'	0.199801	0.201346
'HK1'	-0.220017	0.201782
'EGLN1'	-0.304368	0.201868
'SCAMP1'	-0.33248	0.202411
'PITPNM1'	0.168476	0.202454
'TLCD1'	0.233259	0.202603
'CDC25B'	-0.227188	0.202615
'MVD'	0.23444	0.202791
'GABRB3'	0.299412	0.20342
'SRC'	-0.133402	0.203511
'AKR1C3'	-0.191718	0.203584
'RIN2'	0.544572	0.203896
'GNA11'	0.454874	0.204049
'FOXRED2'	-1.44095	0.20413
'EVA1C'	-0.606077	0.204259
'LRFN4'	0.206684	0.205875
'MLLT11'	0.537305	0.2059
'CCNI'	0.143966	0.206598
'CABIN1'	0.366104	0.207162
'HACD3'	-0.122593	0.207338
'UBE2E2'	-0.523489	0.207457
'ABI1'	-0.542997	0.207688
'KCTD1'	0.179389	0.208466
'TAPBP'	-0.85947	0.208656
'CKAP4'	0.259431	0.208706
'NAA40'	0.240798	0.209732
'PTPN9'	-0.500071	0.209788
'LOC389831'	-0.433287	0.210336
'CD44'	0.242004	0.210522
'ZNF219'	0.3668	0.210645
'TTC7A'	-0.238278	0.211857
'SGMS1'	-0.401397	0.212249
'LRP5'	-0.22664	0.212436
'KSR1'	-0.246233	0.212685
'NELFB'	0.265701	0.213037
'ECI1'	0.356666	0.213304
'WBP2'	-0.15779	0.213381
'GOLGA7'	-0.396822	0.213403
'CCNG1'	-1.10452	0.213436
'DAP'	0.201131	0.213574
'PNPLA6'	-0.182861	0.213848
'MAP4K4'	0.416584	0.213888
'ERLIN1'	0.500506	0.214044
'REEP5'	0.372991	0.214525
'UIMC1'	0.575697	0.214669
'GPBP1L1'	0.374201	0.215149
'UNC13D'	-0.25181	0.21521
'DOCK10'	0.278989	0.215617
'TMX4'	0.358248	0.215831
'CPT1A'	-0.519669	0.21595
'ZNF385A'	0.59494	0.216032
'CAST'	-0.211328	0.216644
'SLC35F5'	-0.181088	0.217068
'DROSHA'	0.267619	0.217252
'MVK'	0.325208	0.217385
'SLC4A1AP'	0.272218	0.217586
'ZNF337'	0.338722	0.217671
'PPP2R5A'	-0.305118	0.217855
'JAG2'	-0.342265	0.21858
'ABCB6'	0.16496	0.218765
'CSTF3'	0.208538	0.220582
'PDLIM7'	0.25257	0.220584
'SQSTM1'	-0.220198	0.220926
'KARS1'	0.331602	0.221531
'STK25'	0.151771	0.221549
'CD2BP2'	0.244111	0.221653
'CDKN1A'	-0.509721	0.221686
'PPP2R5D'	0.363085	0.222797
'MYO5A'	-0.245225	0.223231
'MANEAL'	0.680361	0.223918
'GRIPAP1'	0.21595	0.223928
'BRK1'	0.204325	0.224123
'SCRIB'	0.235999	0.224712
'POLR3H'	0.341373	0.224834
'LGALS8'	-0.333093	0.224958
'ARL8A'	0.242216	0.225221
'CLTB'	0.171784	0.225369
'LTBR'	0.276791	0.225396
'TBC1D17'	-0.251108	0.225828
'HARS1'	0.440566	0.225899
'MPHOSPH10'	0.516391	0.226104
'MLLT1'	0.337332	0.226129
'LRP10'	-0.232981	0.226367
'RNF185'	-0.635618	0.226638
'XRCC1'	0.199644	0.22725
'USP9X'	-0.254862	0.227912
'GPRIN3'	0.286622	0.228232
'GALNT13'	-0.269845	0.228628
'ZBTB7A'	-0.207864	0.229032
'ACOX1'	-1.48976	0.229306
'UBLCP1'	0.306507	0.229409
'ANXA1'	0.637802	0.229628
'SAMD1'	-0.229007	0.230893
'COG4'	0.183416	0.231065
'TARS2'	0.415038	0.232202
'CDK2AP2'	0.481128	0.232264
'ULK3'	0.588702	0.232737
'RAB34'	0.17252	0.232765
'PIR'	0.186318	0.232775
'FAM219A'	0.208913	0.232899
'AFDN'	0.209553	0.232922
'MRPL4'	0.296871	0.23351
'EPHX1'	-0.262733	0.234598
'EIF4A2'	0.180486	0.235556
'SDCBP'	-0.93947	0.235777
'NENF'	0.267387	0.235908
'PTPRA'	0.176232	0.236136
'NDUFA8'	0.30166	0.236245
'TUBB2A'	0.25273	0.237061
'JOSD1'	0.255807	0.23724
'PRPSAP1'	-0.374	0.237261
'SEC11A'	0.130253	0.237407
'EPS8'	0.369518	0.237652
'SLC12A4'	0.266384	0.237836
'EFEMP1'	0.338687	0.237947
'SUMF2'	0.394262	0.238191
'SIPA1L2'	0.6127	0.23839
'CHD3'	0.162099	0.238423
'PANK2'	-0.222021	0.238904
'SCP2'	-0.46581	0.23902
'MRC2'	-0.153793	0.239034
'CHMP4B'	0.182397	0.239139
'GRN'	-0.247105	0.239297
'FAM168A'	-0.437037	0.239529
'SESN2'	0.545661	0.239778
'SULT2B1'	-0.531926	0.240157
'IRAK2'	0.220587	0.240998
'CSNK1G3'	-0.317335	0.241356
'RMDN1'	0.273054	0.242595
'FAM234A'	0.171907	0.243511
'LRP3'	0.174331	0.244792
'SORBS3'	0.192052	0.245328
'CENPA'	0.519673	0.245752
'YIPF5'	0.213633	0.246216
'IP6K2'	0.198248	0.248
'CPNE1'	0.258176	0.248049
'NOL10'	0.311831	0.248185
'BMPR2'	-0.90949	0.248369
'GLIPR1'	0.244618	0.248747
'FLOT2'	-0.164721	0.248947
'PRKD2'	0.218862	0.250562
'STK17A'	0.506794	0.250676
'CAV1'	0.254488	0.250837
'LONP2'	0.382533	0.252118
'TRIM26'	-1.08182	0.253316
'MAK16'	-0.730641	0.253713
'GOLGA3'	0.209117	0.254422
'AHCYL2'	-0.656159	0.254454
'IDH2'	0.216895	0.255027
'SLC9A3R1'	-0.159332	0.255142
'NR4A1'	-0.523263	0.255987
'EZR'	0.193424	0.256031
'GSDME'	0.221676	0.256585
'P3H2'	0.29943	0.256639
'YIF1A'	0.321285	0.256828
'AUP1'	0.21455	0.257247
'LACTB'	-0.558849	0.257929
'SLC38A6'	-0.508021	0.258243
'AP3S1'	0.214935	0.259424
'PLRG1'	0.370401	0.260241
'CEP120'	0.343368	0.260308
'CYP2S1'	-0.234899	0.260461
'MAGED2'	0.156183	0.261075
'CELSR1'	-0.266242	0.262304
'PMVK'	0.263553	0.262854
'MAD1L1'	0.257208	0.263053
'GUCD1'	0.181268	0.263158
'CREG1'	-0.273869	0.264731
'RBPMS'	0.208693	0.265681
'NCOA7'	-0.753023	0.265779
'OSTM1'	-0.902803	0.265886
'EXT1'	0.204345	0.266096
'RBMS2'	0.312079	0.266479
'SERPINE1'	0.674912	0.266575
'PAFAH1B2'	-0.566047	0.266839
'CAV2'	0.181687	0.266861
'EDN1'	0.332947	0.267376
'FGFRL1'	0.42953	0.267437
'VHL'	-0.464637	0.267791
'SEL1L3'	0.19811	0.267888
'CCDC6'	-0.417958	0.26798
'TANK'	-0.703837	0.268054
'DUSP16'	0.249589	0.268089
'TFE3'	0.121857	0.268322
'DERPC'	0.256153	0.268568
'C3'	-0.495243	0.268977
'CRIM1'	0.128772	0.2691
'CNNM1'	0.177285	0.269479
'KIAA0232'	0.273315	0.269963
'TRAF3'	0.806651	0.270021
'HEATR5A'	-0.420401	0.270295
'HERPUD2'	-2.22146	0.270356
'NEDD9'	-0.197982	0.270771
'UBTD2'	0.320291	0.271011
'ACBD5'	-0.406294	0.271925
'PRAME'	0.26899	0.273503
'HR'	-0.493101	0.273974
'SLC2A6'	-0.318845	0.274161
'USO1'	0.168637	0.274367
'DMTN'	0.193295	0.274617
'SCARA3'	0.289095	0.275049
'PPP1R14B'	0.818856	0.275479
'YWHAH'	0.57228	0.27552
'ACOT13'	0.3089	0.275747
'TEAD4'	0.400761	0.276442
'LIMK1'	0.289588	0.276602
'FURIN'	0.160273	0.276848
'PARP3'	0.302661	0.277402
'AKR1C1'	0.169745	0.277714
'CHST3'	0.419595	0.27809
'SART1'	0.336318	0.27833
'STK32B'	-0.196039	0.27859
'STK39'	0.264053	0.279168
'UBN1'	0.266891	0.279218
'SMARCA1'	0.17728	0.279354
'MAP7D1'	0.294962	0.279539
'DLG5'	0.28907	0.280222
'FAM83H'	0.224254	0.281242
'RNF103'	-0.75189	0.281545
'ATP6V1F'	0.242499	0.282507
'EXOC5'	0.199895	0.282929
'LIPA'	-0.631824	0.283265
'CDIN1'	0.390114	0.283622
'CDYL'	0.403258	0.284001
'DOCK4'	-0.88839	0.284033
'TGFBR2'	0.195534	0.284047
'GPRC5B'	-0.400259	0.284253
'H3-3A'	0.280079	0.284548
'PAQR5'	0.12614	0.284879
'ANKRD1'	-0.322522	0.285158
'EEPD1'	0.444932	0.285479
'NEBL'	-0.294827	0.286199
'FCHSD2'	-1.51401	0.286305
'PLEKHA2'	0.270578	0.287696
'USP21'	0.443371	0.288031
'JUN'	0.168559	0.289465
'AMIGO2'	-0.217253	0.28989
'CDC42BPA'	0.251338	0.289989
'DUSP14'	0.356212	0.290029
'ANKRD11'	0.471945	0.290365
'PALD1'	0.293353	0.290377
'TMEM263'	-0.805714	0.290926
'SLC22A23'	-0.519419	0.291162
'KLHL20'	0.345666	0.291667
'NOSIP'	0.304374	0.291979
'ATG2A'	-0.230051	0.292924
'DNAJB12'	0.360052	0.293314
'SCOC'	0.219183	0.293557
'ACADSB'	-0.576932	0.294138
'FAM13A'	0.359698	0.29436
'PRKACB'	-0.464729	0.295064
'PSMC3'	0.378567	0.29514
'POLH'	0.339007	0.295236
'SLC45A4'	-0.396052	0.295585
'NTPCR'	0.307798	0.296111
'RBPMS2'	0.549508	0.296191
'SMARCAL1'	0.222808	0.296211
'TRAPPC1'	0.156279	0.296413
'PCDH9'	0.330071	0.298103
'DZIP1'	0.282427	0.298253
'ARHGEF1'	0.354861	0.298483
'MIF4GD'	0.450944	0.299654
'RAPGEF1'	0.335214	0.299873
'UBE2O'	0.386966	0.300196
'EREG'	0.954601	0.300457
'ETS2'	-0.381001	0.301077
'RWDD2B'	-0.668375	0.301211
'DGKG'	0.3775	0.301424
'DNAJC30'	0.390379	0.301564
'H2AJ'	0.250127	0.30197
'KLF2'	0.493958	0.302728
'TXNDC12'	0.466642	0.303279
'TNS3'	0.119903	0.303344
'OARD1'	0.471683	0.303799
'ASCC2'	0.399588	0.304978
'EGLN2'	0.345976	0.305046
'C1RL'	0.310168	0.306207
'KLF13'	-0.180237	0.306408
'PBX2'	-1.34539	0.306553
'TNFRSF21'	-1.80486	0.306909
'SMTN'	0.453459	0.30727
'STMN3'	1.62496	0.308009
'CAT'	0.257125	0.308696
'PRKAB2'	0.286056	0.309916
'ASCC1'	0.222285	0.31032
'PRKACA'	-0.197546	0.310764
'MRFAP1L1'	0.386402	0.310995
'ACTR1B'	0.268904	0.311256
'NRBP2'	-0.519625	0.311297
'RASSF7'	-0.531078	0.311335
'FAM20C'	-0.262342	0.312077
'SERINC1'	-0.43121	0.312152
'NDRG1'	-0.663698	0.312154
'VEGFB'	-0.909468	0.312358
'ISG20L2'	0.511793	0.312579
'UQCC1'	0.246137	0.312786
'MFN1'	0.378711	0.313063
'ELOVL1'	-0.28981	0.313471
'CDR2L'	0.199285	0.313848
'SANBR'	0.274743	0.313933
'URGCP'	0.347788	0.314903
'MYOM3'	0.405939	0.315076
'ARNT2'	-0.340111	0.315362
'RNF5'	-0.251798	0.316428
'RASA2'	-0.607017	0.316544
'DOT1L'	0.499973	0.31656
'NAB2'	-0.41175	0.316618
'TMEM30A'	0.169898	0.316803
'ASTN2'	0.580448	0.317034
'PTGS2'	0.82269	0.317291
'DDIT4'	-0.58971	0.317919
'PCBP4'	0.219406	0.31841
'TOB1'	-1.02286	0.319115
'AMACR'	0.380626	0.319278
'THBS1'	0.615385	0.320162
'B4GALNT4'	-0.393327	0.320382
'UNC45A'	0.284789	0.32045
'EPHB4'	-0.209461	0.320609
'JDP2'	0.380281	0.320611
'HTATIP2'	0.264826	0.320961
'CACNG7'	-0.732897	0.321471
'SEPTIN5'	0.572341	0.32159
'BAIAP2'	0.472929	0.322098
'CPNE2'	0.253488	0.32227
'VPS25'	0.464389	0.322549
'LATS2'	-0.33377	0.322833
'TESC'	-0.311342	0.322942
'PHLDA3'	0.135425	0.323081
'SFN'	0.505926	0.323437
'MAPK6'	-1.16493	0.3237
'RIN3'	0.24847	0.32374
'GPRC5C'	-0.460109	0.324144
'SAMD11'	-0.507441	0.324922
'KMT5B'	0.256387	0.324983
'EFHD2'	0.118098	0.325573
'EML3'	0.328591	0.325931
'PSKH1'	0.493219	0.327013
'TMEM120A'	-0.269208	0.327675
'PLK2'	0.244521	0.328663
'PHF1'	0.364802	0.329222
'TAX1BP1'	-0.318357	0.329351
'BLOC1S2'	-1.07665	0.329719
'ARHGAP35'	0.285439	0.330293
'PLCG1'	0.30672	0.331189
'CLIP4'	-0.273642	0.33267
'MBD6'	0.504968	0.33329
'AKIRIN1'	0.284696	0.33344
'DAPK3'	0.249361	0.334007
'PCK2'	0.352944	0.334238
'PPFIA3'	0.604977	0.335033
'TFAP4'	0.402904	0.335638
'CREB3L2'	0.81999	0.336157
'COX15'	-0.392241	0.336548
'PBDC1'	0.607536	0.33658
'UBE3A'	0.291673	0.337041
'COL5A1'	0.199034	0.337314
'INSIG1'	0.197656	0.337385
'INA'	0.405197	0.33743
'PNKD'	-0.271782	0.337436
'STOX2'	0.484255	0.337572
'SERPINB6'	0.423095	0.337794
'NNT'	0.310778	0.337974
'TMEM170B'	-0.79997	0.338596
'SUSD1'	0.393424	0.33955
'USP4'	0.279426	0.33969
'RPUSD1'	0.36475	0.340129
'HDAC1'	0.24629	0.340364
'ELF3'	0.459075	0.340782
'PRXL2C'	0.560062	0.340953
'TSPYL5'	0.265326	0.34111
'NPRL3'	0.449354	0.341299
'EMP1'	0.498459	0.341478
'ZNF84'	0.30819	0.341848
'ABHD14B'	0.36732	0.342059
'NKX2-5'	0.54422	0.343157
'PHF12'	0.281046	0.343368
'BOD1'	0.473134	0.343783
'CLIC1'	0.129637	0.343849
'TTC27'	0.299434	0.343869
'GLRX'	-0.332806	0.344036
'BAX'	0.147395	0.344338
'NAGLU'	0.291547	0.34437
'BBS4'	0.297958	0.344504
'SRP19'	0.630985	0.344821
'RETSAT'	0.29371	0.345785
'DDB2'	0.500918	0.345809
'RSPO3'	0.624418	0.346035
'RHOQ'	-0.332574	0.346348
'BMERB1'	0.31891	0.346404
'STAT6'	0.241208	0.346672
'MRPS34'	0.373951	0.347059
'ARRB2'	0.377798	0.347597
'THOC5'	0.342362	0.347924
'TRIM32'	0.436269	0.34827
'SLC9A3'	0.397023	0.348441
'PROSER1'	0.514211	0.34908
'NSMCE3'	0.452991	0.349351
'ZNF622'	0.522922	0.349541
'IKBKE'	-0.319674	0.349884
'VPS26A'	-0.353869	0.350194
'SF3B2'	0.445282	0.351158
'RTN2'	1.33075	0.351924
'MBTPS1'	0.201952	0.351931
'MAT2B'	0.357368	0.352007
'DAG1'	0.262099	0.353707
'SESN1'	0.334123	0.355406
'SNPH'	-0.634842	0.355725
'BICDL1'	0.562837	0.356076
'NPAS2'	0.198235	0.35662
'SUMO2'	0.417206	0.356717
'CCNYL1'	0.31591	0.35762
'SKA2'	0.683969	0.35767
'STK40'	-0.44159	0.359069
'ISCA1'	0.625791	0.359605
'GPAA1'	0.406124	0.360542
'NRCAM'	0.302317	0.360829
'ETAA1'	0.878491	0.361234
'PIGV'	0.634387	0.361317
'FAS'	0.293088	0.362375
'SULF2'	0.333073	0.364209
'SH3BP5'	-0.694434	0.364361
'FNBP1L'	-0.462513	0.36573
'C12orf73'	-0.551418	0.365749
'PDK4'	0.367688	0.365852
'WDR1'	0.115287	0.36853
'DENND1B'	-0.564987	0.369062
'AXIN1'	0.289384	0.369984
'TMTC4'	-0.393895	0.37032
'CASP6'	0.470128	0.370517
'VASP'	0.155604	0.370713
'PTPN21'	-0.424553	0.371798
'AK1'	0.309024	0.372379
'RAP2C'	0.475969	0.374798
'SLC49A4'	0.293602	0.37504
'ZNF343'	0.51696	0.377361
'CCDC90B'	0.195657	0.377751
'EPN1'	0.276046	0.377808
'TP53'	-0.288887	0.378672
'CTTN'	0.180483	0.38012
'HS2ST1'	0.30905	0.380336
'ADRA1B'	0.493073	0.380721
'PTPRK'	-0.614952	0.380849
'CHPT1'	0.628475	0.381462
'CHMP1B'	-0.19634	0.381634
'APBA2'	0.375073	0.381644
'MTSS2'	0.200531	0.381836
'ZNF140'	0.35538	0.381867
'PDXP'	0.719825	0.382763
'SMARCE1'	0.305855	0.382988
'CASTOR2'	-0.236963	0.383804
'DBN1'	0.203979	0.383974
'WIPI2'	0.377518	0.384535
'GRIN2D'	0.379875	0.384608
'YPEL5'	-0.272628	0.385135
'RTL8A'	0.482295	0.385775
'GPX2'	-0.226686	0.386393
'LTBP1'	0.422644	0.386834
'AKT1'	0.459107	0.387094
'TTPAL'	0.615667	0.388314
'MISP'	0.268191	0.390936
'CCN5'	-0.330499	0.391601
'CEP131'	0.479369	0.392019
'TCOF1'	0.931304	0.393666
'EEA1'	-0.518188	0.393761
'MAPK8IP1'	0.906998	0.394653
'COQ7'	0.628747	0.394758
'ADGRG2'	-0.729471	0.395387
'INPP1'	0.522472	0.395982
'MMP24OS'	0.210888	0.396172
'CD24'	0.129369	0.396861
'ATF3'	0.345777	0.39715
'CDC42EP4'	-0.188049	0.397208
'APLP1'	0.167395	0.397636
'TTC9C'	0.382126	0.398008
'ISY1'	0.497607	0.398487
'CNPPD1'	0.263937	0.399074
'ARHGAP17'	0.253395	0.400274
'GRB10'	0.192442	0.400299
'TPRA1'	-0.345081	0.400473
'TOR3A'	0.747507	0.40051
'ENSA'	0.675738	0.401416
'ZBTB4'	0.307324	0.401708
'TP53I3'	0.137743	0.402536
'ZNF195'	0.604164	0.402594
'SPTBN2'	0.672598	0.40263
'CCDC102A'	0.431303	0.403046
'PLEKHM2'	0.296741	0.404819
'POMGNT1'	0.476559	0.405205
'THAP12'	0.185063	0.405517
'EIF3F'	0.296339	0.407827
'ADAM19'	0.479935	0.407934
'DNAJC25'	0.451009	0.407968
'SLC22A3'	-0.47836	0.408027
'NSMCE4A'	0.474148	0.408831
'RRAS'	0.169453	0.409236
'C12orf75'	0.396394	0.409468
'CCDC80'	0.637705	0.409607
'DHX37'	0.389585	0.409685
'CCN1'	0.781916	0.410961
'NAAA'	0.392727	0.410991
'UBE2Q2'	-1.15112	0.411225
'MEX3A'	0.491609	0.41143
'RIT1'	0.534767	0.411769
'SIPA1L1'	0.552343	0.412766
'HSPA2'	-0.563756	0.413605
'CCDC9'	0.640272	0.413638
'BCL7B'	0.942753	0.414035
'BECN1'	-0.696915	0.414144
'DOCK11'	-0.418749	0.418774
'MRTFA'	0.247421	0.419073
'WDR54'	0.486642	0.419774
'DCP1B'	0.464395	0.420304
'DCDC2'	0.425149	0.420848
'IER5'	0.423861	0.421022
'MVP'	-0.278262	0.421387
'LPCAT3'	0.531418	0.422494
'SLC50A1'	0.244623	0.422513
'RIPK2'	0.23439	0.42275
'KLHL4'	0.356158	0.423029
'ANXA6'	0.425778	0.423361
'PALLD'	0.384312	0.423816
'SPINDOC'	0.767998	0.424575
'PTMS'	0.336529	0.425525
'DCBLD2'	0.473292	0.427274
'FBXO6'	0.587345	0.427562
'TNKS1BP1'	0.488932	0.428504
'CYB5R1'	-0.543011	0.428758
'NFS1'	0.2547	0.429771
'FAHD1'	0.268467	0.429956
'LONP1'	0.516292	0.430162
'SUMF1'	0.393396	0.430465
'NCBP2AS2'	0.572755	0.431326
'ATG4A'	0.586833	0.431525
'ARAP1'	0.242787	0.431943
'NFE2L1'	0.722084	0.432324
'GTF2H3'	0.457848	0.433526
'CLIP1'	0.711799	0.433631
'ACTB'	0.256696	0.434259
'NCK2'	0.394187	0.434409
'CSGALNACT1'	0.276018	0.435643
'MAPK12'	0.327939	0.437058
'BRPF1'	0.568033	0.43784
'HOXC13'	-0.546741	0.438631
'VGF'	2.2133	0.439802
'LRRC8A'	-0.300361	0.439867
'ELP3'	0.40177	0.440323
'VGLL3'	0.634613	0.440545
'TRIP6'	0.367954	0.440729
'BIN3'	0.670581	0.441355
'CTSD'	-0.14172	0.441962
'ID3'	-0.146951	0.442084
'SHB'	0.159493	0.442795
'PWWP3A'	0.306965	0.443276
'PDGFD'	-0.526356	0.444127
'TOB2'	0.295998	0.444378
'CTXN1'	1.13781	0.446766
'RARG'	0.395292	0.44701
'TRAPPC12'	0.226563	0.447783
'AKIRIN2'	0.505037	0.449434
'ANXA7'	0.44494	0.449777
'GLTP'	-0.361803	0.450754
'PODXL'	0.555282	0.451573
'RTL8C'	0.207034	0.451715
'SLC45A1'	-0.690117	0.452261
'COL4A1'	0.402987	0.452287
'ATP9A'	-1.04753	0.45229
'POLR2C'	0.627419	0.452295
'ADAP1'	-0.758328	0.452477
'BCL7A'	-0.996631	0.452639
'AFG3L2'	0.27974	0.45282
'ELP1'	0.200911	0.453109
'GPR176'	-0.458159	0.45376
'UBE2D1'	0.250868	0.453774
'GALK2'	-0.297965	0.455906
'ZNF281'	-0.26663	0.456873
'BORCS8'	0.554529	0.457169
'SLC27A4'	0.396867	0.457544
'SLC35E3'	0.491401	0.458571
'KIF1C'	0.481969	0.460998
'TGFB1I1'	0.445689	0.462609
'UBP1'	0.772898	0.463342
'ZNF766'	0.498187	0.464067
'CBLB'	0.358515	0.464238
'CDK16'	0.550374	0.464939
'TM7SF3'	0.432082	0.466631
'EDA2R'	0.274128	0.467498
'CDK9'	0.432525	0.468352
'ZNF721'	0.717329	0.470913
'GDI1'	0.646841	0.47153
'ZNF761'	0.442906	0.471713
'GNAI2'	0.289233	0.471985
'SUV39H2'	0.851658	0.472099
'MYO18A'	0.301656	0.472375
'GPC1'	0.202628	0.47312
'MICAL3'	0.406544	0.477122
'LMNA'	0.231915	0.477378
'PRDX4'	0.485812	0.479505
'PRSS23'	0.353624	0.480609
'MAPK8IP2'	1.51362	0.482422
'FYB1'	-0.506414	0.482444
'PPP6R2'	0.33727	0.482682
'KANK2'	-0.364117	0.483383
'CFAP36'	0.896309	0.484138
'MRFAP1'	0.433067	0.484799
'PTPRH'	0.72539	0.484941
'MARCKS'	0.825344	0.485922
'KLHDC3'	0.587026	0.487768
'C6orf47'	0.612247	0.48886
'C11orf86'	0.356027	0.491754
'MEX3B'	-0.5209	0.492168
'PLEKHB2'	0.607491	0.493721
'ZNF395'	-0.416269	0.493887
'PLEKHJ1'	0.693356	0.494375
'DKK1'	-0.246777	0.495991
'DDAH2'	0.245447	0.49619
'RAP1GAP'	0.293809	0.497258
'LRRC27'	0.717416	0.497673
'DPH3'	-0.462773	0.500071
'ZNF79'	0.503332	0.502654
'SNUPN'	0.66626	0.504073
'GYS1'	0.174293	0.505096
'KLF6'	0.567706	0.505992
'C17orf97'	1.17748	0.507388
'TMEM164'	0.564391	0.508082
'NPDC1'	0.287653	0.510022
'LDB1'	0.19245	0.510533
'RBAK'	0.389612	0.511125
'NR4A2'	-0.570512	0.511317
'FMNL1'	0.311343	0.511448
'SDC1'	0.466113	0.513342
'WBP11'	0.80703	0.513646
'RNF135'	0.395836	0.513741
'RAB5A'	0.448102	0.514508
'BICRA'	0.658284	0.51609
'GTF3A'	0.547799	0.518017
'DUSP5'	0.365116	0.518108
'COL1A1'	0.676914	0.518446
'ERLIN2'	-0.667545	0.5204
'SLC7A2'	0.575734	0.52291
'TMEM129'	0.348104	0.52385
'C19orf12'	0.542108	0.524144
'IER2'	0.277076	0.526238
'THSD1'	0.607761	0.528439
'TCTA'	0.267157	0.528697
'ANKRD13B'	1.16698	0.529774
'CACNG6'	0.444663	0.529863
'RAC1'	0.519582	0.530566
'DNAJB5'	0.55965	0.5341
'KDM2A'	0.576389	0.534879
'ULK1'	0.132046	0.534969
'RTL8B'	0.409875	0.535952
'BCL2L13'	-0.84242	0.536118
'LPIN1'	0.464536	0.537507
'DRAM1'	0.368192	0.537601
'KCNN4'	0.392261	0.538255
'CRIP2'	0.30187	0.542027
'PPARG'	0.710376	0.542181
'MPP2'	0.421839	0.542611
'SYNGR3'	-0.395048	0.542657
'VPS53'	0.557566	0.543042
'TUBA1A'	0.354126	0.543451
'TM2D3'	0.414218	0.543563
'CCDC92'	0.337011	0.544208
'TRIB1'	-0.166106	0.544962
'ITPKC'	0.347475	0.546153
'CGREF1'	0.433741	0.547628
'VAT1'	0.143053	0.548337
'RABL6'	0.699083	0.550622
'LHFPL2'	-0.576942	0.55084
'IER3IP1'	0.400826	0.550968
'ADAM15'	0.360948	0.552223
'PLCXD1'	0.44917	0.55341
'CREBRF'	-0.781947	0.553798
'EPB41L1'	0.345415	0.555721
'ZNF875'	0.735707	0.55593
'C9orf78'	0.819452	0.558584
'SMIM14'	-0.393668	0.560193
'ZDHHC7'	0.580401	0.561387
'MBD5'	0.350756	0.56353
'TOMM22'	0.687825	0.563878
'QPCT'	0.293412	0.564057
'SOX12'	0.39952	0.564341
'SNAP25'	0.450228	0.564707
'ECE1'	0.763983	0.568776
'CACNG4'	-0.372623	0.568796
'HDGFL2'	0.572737	0.569289
'RCC1L'	0.586259	0.570983
'TRIB3'	0.833119	0.572066
'SIAH2'	0.497475	0.572361
'C11orf49'	0.866003	0.573487
'MARVELD1'	0.25002	0.573493
'RHOB'	0.8903	0.573647
'ZNF248'	0.355072	0.576217
'C2orf72'	-0.679557	0.57652
'MAP1S'	0.27206	0.576572
'NPR3'	0.921391	0.579894
'CCDC107'	0.397966	0.580014
'FDXR'	0.352323	0.583657
'PDCL3'	0.500477	0.584614
'ZFPM1'	0.536331	0.584802
'OPN3'	0.421957	0.585072
'CAMLG'	0.320464	0.586847
'ZBTB5'	0.357427	0.587502
'ZFYVE21'	0.677902	0.587522
'BBS1'	0.850018	0.588218
'TMEM150A'	-0.477138	0.589272
'LHFPL6'	0.478634	0.591597
'SOX9'	-0.412554	0.59223
'RCAN3'	0.448796	0.592679
'CBSL'	-0.481739	0.593514
'SEMA6B'	0.31095	0.593663
'PPIP5K2'	-0.61596	0.594636
'FKRP'	0.870612	0.596559
'LPCAT1'	0.218375	0.596752
'ZBED4'	0.742168	0.598553
'NOTCH3'	0.349495	0.598573
'SHLD2'	0.629366	0.61425
'LIPH'	0.242836	0.617426
'TAF3'	0.806814	0.621649
'AHRR'	-0.363517	0.623059
'ZSCAN29'	0.878741	0.623612
'TLE5'	0.538165	0.624496
'SSH1'	0.258252	0.624559
'GNPDA1'	0.391503	0.624655
'USP42'	0.430485	0.625095
'MGAT5B'	0.637544	0.625351
'TFPI'	0.55439	0.626798
'TMED7-TICAM2'	0.487483	0.627725
'XPC'	0.753802	0.631351
'ZNF18'	0.882003	0.632188
'ATL1'	0.512682	0.633307
'PGAP6'	0.286614	0.636417
'DOK4'	0.356485	0.638845
'ZNF45'	0.608304	0.64121
'PODXL2'	1.01424	0.641237
'IL6R'	0.344547	0.641626
'IGFBP4'	0.823676	0.642203
'HBP1'	-0.789265	0.646631
'TSHZ1'	0.601145	0.64692
'RPL26L1'	0.715825	0.647778
'NTN4'	0.827793	0.652925
'DGKA'	0.658288	0.654105
'POLR2D'	1.02017	0.65834
'FAM32A'	0.792333	0.659205
'MBP'	0.395953	0.659914
'RAD23A'	0.744962	0.660756
'PPP1R9B'	0.47791	0.66173
'ZKSCAN1'	0.440065	0.662142
'DUSP8'	1.16326	0.662764
'LRRC4B'	1.04725	0.663248
'PPP1R3C'	-0.629349	0.663707
'APOE'	0.609569	0.666916
'ETFRF1'	0.71177	0.668864
'SLC33A1'	0.689153	0.672296
'EPDR1'	0.406991	0.673941
'DDHD1'	0.604596	0.677303
'TBC1D9'	0.590048	0.677398
'MMP24'	1.02956	0.679097
'ZW10'	1.3435	0.679874
'KAT14'	0.454458	0.681263
'NDUFS2'	0.761486	0.684497
'DLK2'	1.22357	0.686494
'DNAJC6'	-0.587543	0.686991
'SLC6A8'	0.419685	0.689134
'PLA2G12A'	0.36452	0.691742
'KIAA1522'	0.409283	0.693073
'PBLD'	0.718732	0.693496
'R3HCC1'	0.973694	0.694063
'JUND'	0.305387	0.694578
'PFKL'	0.323689	0.698463
'CA12'	0.49427	0.702077
'TM4SF20'	0.560457	0.702466
'TCF3'	0.777206	0.709954
'HES4'	0.865654	0.710094
'SMIM29'	0.539058	0.71024
'ZNF41'	0.539468	0.714889
'KIAA1217'	0.590489	0.721957
'TMEM156'	0.530178	0.725758
'ZNF469'	0.855838	0.733951
'PLCL2'	0.854724	0.734806
'HEXIM1'	0.160636	0.734859
'ZCCHC24'	0.379086	0.737691
'LPP'	-0.313953	0.737879
'ADPRHL1'	0.994688	0.73791
'PITX1'	0.881727	0.737967
'PDSS2'	0.603396	0.742275
'ZCCHC3'	0.910408	0.743842
'TBC1D9B'	0.534233	0.744393
'FNBP1'	0.79386	0.747671
'TJP3'	-0.667234	0.748307
'GOLGA2'	0.91946	0.74874
'SPTBN4'	1.00145	0.748807
'TMEM216'	1.14339	0.749266
'NES'	0.907249	0.752881
'PITHD1'	0.834943	0.753023
'KRT19'	0.310485	0.754469
'GRIP2'	0.826176	0.755268
'IL1R1'	-0.250041	0.760884
'C3orf52'	1.13892	0.763512
'FDX1'	1.0165	0.764742
'GLE1'	0.593975	0.766657
'CD164'	0.209823	0.768448
'ZNF227'	0.690853	0.769237
'TESK1'	0.414713	0.769347
'ZDHHC18'	1.28205	0.770439
'FAM210B'	0.717216	0.770738
'ATF1'	0.661388	0.774475
'SSBP2'	-1.12314	0.774535
'GREM1'	1.21701	0.775721
'DYRK1B'	0.576491	0.776456
'ZNF184'	1.0306	0.778722
'SESN3'	-1.16137	0.781659
'SDC4'	1.30565	0.782755
'VOPP1'	1.09369	0.783152
'CYB5RL'	0.756412	0.783777
'ARHGEF9'	0.984042	0.786355
'TXNRD3'	0.660296	0.786642
'MCRIP2'	0.616346	0.789155
'RAB40B'	-0.497955	0.789588
'PDE8A'	0.605329	0.790847
'STAT3'	0.317603	0.792156
'PLXNB3'	0.811181	0.792742
'BTG2'	1.12441	0.796204
'ME1'	0.735918	0.800824
'TRIOBP'	0.541203	0.802996
'ARHGAP21'	0.709697	0.809391
'WNT9A'	0.628407	0.812668
'FUT4'	0.927119	0.819413
'B4GALT1'	1.30001	0.822267
'TSC22D1'	0.385048	0.826886
'CCNG2'	-2.25276	0.827942
'EPB41'	0.527659	0.83256
'TLK2'	0.765451	0.838391
'AMOTL1'	0.533027	0.842557
[truncated: 71 more rows]

## Sheet: Table S4-4
Gene	log2 FC (Si_LINC070974 vs. Si_NC)	log2 FC (Si_YBX1 vs. Si_NC)		Notes: there are 1536 genes have the identical change, up- or down-regulation, among 2070 genes
'CCND1'	-0.674996	-2.61895
'TMBIM1'	-0.184737	-2.43728
'MIS18A'	-0.433434	-2.28397
'LRRC58'	-2.19486	-1.97549
'HOXA10'	-0.858378	-1.92558
'GCH1'	-0.789269	-1.86632
'KCTD12'	-0.763636	-1.79425
'UHMK1'	-3.26166	-1.77109
'FRMD3'	-0.719032	-1.66326
'CXCL5'	-0.107157	-1.59224
'EIF1AX'	-1.72478	-1.59088
'WWC2'	-1.31584	-1.52989
'BRI3BP'	-1.61029	-1.41211
'CIPC'	-1.05191	-1.39362
'CHIC1'	-1.01534	-1.38448
KCNS3'	-0.906203	-1.35104
'NEMP1'	-0.960644	-1.34729
'HIPK3'	-1.35421	-1.34158
'GNB4'	-0.979591	-1.32941
'NUDT21'	-0.366594	-1.32005
'EGR1'	-1.06211	-1.30909
'EPB41L4B'	-2.49612	-1.30221
'TET1'	-0.493092	-1.29374
'GAS2L3'	-0.541459	-1.2587
'SFT2D2'	-0.553795	-1.24857
'TEAD1'	-0.380579	-1.24819
'LYRM7'	-0.495678	-1.23555
'SLC36A1'	-0.97306	-1.22956
'LIN28B'	-2.12123	-1.22117
'RMND5A'	-0.808705	-1.18195
'ASPHD2'	-1.53042	-1.15838
'CEMIP2'	-1.00646	-1.14105
'SACS'	-0.402923	-1.13091
'ATP11C'	-1.60487	-1.13042
'UTP25'	-0.349093	-1.11853
'BMP2K'	-0.817446	-1.11058
'MTX3'	-0.945862	-1.09643
'POLR1G'	-0.26361	-1.0838
'KLHL15'	-1.82838	-1.07277
'MFAP3'	-0.353638	-1.0596
'NCEH1'	-0.69748	-1.05889
'VKORC1L1'	-0.297793	-1.05735
'NUCKS1'	-0.553676	-1.0495
'TBC1D13'	-0.328858	-1.04524
'CDC7'	-0.656168	-1.04418
'THSD4'	-0.520462	-1.0316
'NUP50'	-0.211642	-1.03052
'RAB11FIP2'	-0.606789	-1.02511
'GNG12'	-1.62266	-1.02394
'SMG1'	-0.400048	-0.991557
'TOR1B'	-1.31863	-0.986371
'FKTN'	-0.436126	-0.982549
'BRWD1'	-0.898967	-0.980517
'FRS2'	-0.677046	-0.976963
'MOB1B'	-1.08297	-0.973652
'FAM91A1'	-1.87261	-0.966803
'VMA21'	-0.348154	-0.963247
'SPTLC1'	-0.812385	-0.962783
'MYBL1'	-0.564145	-0.959817
'ERO1B'	-0.732462	-0.95357
'SIK1B'	-0.283681	-0.950606
'SHPRH'	-0.325987	-0.936107
'BPNT2'	-0.142686	-0.935654
'ANO5'	-1.1275	-0.935466
'SKP2'	-0.273804	-0.91023
'IL6ST'	-0.32175	-0.907828
'MAP4K5'	-0.884662	-0.896561
'DDI2'	-1.32433	-0.891779
'CDK6'	-0.751645	-0.886188
'RRM2'	-0.218483	-0.885993
'PRTFDC1'	-0.81121	-0.879087
'CLOCK'	-0.268454	-0.877808
'PADI2'	-0.528433	-0.872418
'SLC7A6'	-0.280711	-0.865262
'FAM168B'	-0.780485	-0.863787
'RBPJ'	-0.660802	-0.861721
'FAM133A'	-1.25327	-0.86121
'SREK1IP1'	-0.531312	-0.85727
'PIKFYVE'	-0.661683	-0.849113
'TCF4'	-0.95315	-0.848232
'MYO9A'	-0.423272	-0.840959
'AP4E1'	-1.1103	-0.838628
'ARFGEF1'	-0.511145	-0.838087
'SPX'	-0.441446	-0.824561
'SMN2'	-0.557509	-0.823399
'STIMATE'	-0.646987	-0.820401
'ZWILCH'	-0.759081	-0.819543
'MFSD9'	-1.10627	-0.813159
'SPIDR'	-0.353556	-0.806898
'KIF14'	-0.376087	-0.795554
'SLC35B4'	-0.903725	-0.79425
'GTF2E1'	-0.434119	-0.792515
'ACVR2B'	-0.572407	-0.790573
'CEMIP'	-1.12075	-0.789497
'PIGA'	-0.950574	-0.785228
'C12orf4'	-0.422295	-0.780968
'SDE2'	-0.872549	-0.777531
'DTX4'	-0.546943	-0.771346
'ZCCHC10'	-0.850221	-0.766271
'FBXO28'	-1.36768	-0.763773
'RNF43'	-0.280915	-0.756858
'CNOT6'	-0.401228	-0.748307
'LONRF3'	-0.884216	-0.747587
'KIF3A'	-0.686464	-0.745399
'SLF2'	-0.22879	-0.745133
'LASP1'	-0.206193	-0.744062
'BACH1'	-0.836012	-0.741887
'WDFY1'	-0.366036	-0.735926
'ZBTB37'	-0.829424	-0.730398
'TET3'	-0.382972	-0.727431
'SLFNL1'	-0.731226	-0.726021
'ADAM10'	-0.17011	-0.725
'KLHL28'	-0.803131	-0.721799
'SPATA5'	-0.431379	-0.718283
'RAB14'	-1.63872	-0.715947
'FBXW11'	-0.230361	-0.692487
'LIMCH1'	-0.227971	-0.68917
'CEP135'	-0.703219	-0.68854
'POU2F1'	-0.456091	-0.684639
'BIRC3'	-1.4056	-0.674494
'PSEN1'	-0.378705	-0.668666
'ATAD2'	-0.421353	-0.665287
'IL18BP'	-0.7869	-0.661363
'HDAC4'	-0.544066	-0.656482
'NDC1'	-0.198124	-0.654965
'C21orf91'	-1.36611	-0.65271
'H3-3B'	-0.403128	-0.652137
'VBP1'	-0.845945	-0.649753
'DCK'	-0.897137	-0.648899
'PPAN-P2RY11'	-0.595334	-0.647195
'MDN1'	-0.253878	-0.640437
'TGM2'	-0.124829	-0.639968
'MAP2K6'	-0.522723	-0.638043
'GPATCH2L'	-0.459908	-0.637273
'RCOR1'	-0.555055	-0.637241
'ABHD13'	-1.14722	-0.630349
'KIAA1958'	-0.534795	-0.629042
'LIG4'	-0.311714	-0.629032
'DICER1'	-0.775484	-0.627883
'SPIN4'	-0.797805	-0.62754
'CBX7'	-0.715498	-0.625945
'PDP2'	-0.804069	-0.621042
'MIGA1'	-0.705173	-0.620812
'ZDBF2'	-0.81332	-0.6206
'CEP192'	-0.253215	-0.620003
'ANLN'	-1.0089	-0.61962
'SNAP23'	-0.456664	-0.617883
'DHX33'	-1.48701	-0.61604
'SMN1'	-0.238807	-0.612159
'TGFBR1'	-1.76967	-0.605927
'SPOPL'	-0.694143	-0.604927
'SLC35G1'	-1.10332	-0.600026
'RAD1'	-0.243269	-0.597719
'IGSF3'	-0.385749	-0.597538
'RC3H2'	-0.312253	-0.597317
'RABL3'	-1.59481	-0.596194
'DENND6A'	-1.38057	-0.593849
'SPIN3'	-0.590773	-0.591254
'ZNF81'	-0.477478	-0.585979
'ARPC1B'	-0.255532	-0.584664
'RLF'	-0.935921	-0.582425
'ERI2'	-0.362904	-0.580039
'ARIH1'	-0.194696	-0.578928
'FBXO33'	-0.599621	-0.578382
'XPO4'	-0.245243	-0.57512
'AJUBA'	-0.227862	-0.569868
'YOD1'	-0.451077	-0.569759
'LIN52'	-0.615716	-0.568671
'NPIPB6'	-0.415158	-0.568328
'STIL'	-0.592778	-0.566308
'ZNF530'	-0.597873	-0.56397
'MMD'	-0.562217	-0.562704
'TMEM170A'	-1.02321	-0.561301
'CDCA4'	-0.551618	-0.558403
'RNMT'	-0.328332	-0.55812
'EIF5A2'	-0.896795	-0.555788
'USF3'	-0.44422	-0.555634
'PARD6B'	-0.888283	-0.553817
'DLG1'	-0.27422	-0.552479
'NUFIP2'	-0.61801	-0.551497
'ARL1'	-1.02645	-0.547611
'PHLPP2'	-0.858999	-0.546068
'WDHD1'	-0.287194	-0.54534
'SLC25A30'	-1.31637	-0.543105
'SLC9A2'	-1.12993	-0.54263
'NOL9'	-0.362742	-0.541756
'LOC100421372'	-0.595024	-0.540245
'GTF2H2C'	-0.289603	-0.538133
'TRIM14'	-0.228819	-0.534075
'KATNAL1'	-0.999011	-0.532171
'ZNF778'	-0.38805	-0.530444
'INTS2'	-0.258346	-0.529564
'GALNT7'	-0.399604	-0.5293
'PSPC1'	-0.335889	-0.528461
'BIRC2'	-0.935008	-0.527587
'GCNT2'	-1.0209	-0.527132
'SLC7A5'	-0.13639	-0.524142
'ANKRD13C'	-0.374624	-0.523901
'XRCC3'	-0.254692	-0.523728
'CHAMP1'	-0.573715	-0.523048
'TMEM167A'	-0.982118	-0.519244
'TOP2A'	-1.1586	-0.515666
'INCENP'	-0.180604	-0.513772
'NDRG4'	-0.674117	-0.512596
'SLC16A1'	-0.320427	-0.512355
'FUS'	-0.121161	-0.512124
'CTDSPL'	-0.45463	-0.511712
'SECISBP2L'	-1.29031	-0.510067
'SENP1'	-0.282424	-0.509274
'DDX3Y'	-0.755832	-0.507726
'THAP5'	-0.904001	-0.503861
'DCP1A'	-1.16565	-0.502621
'H2AZ1'	-0.106411	-0.501709
'ARHGAP19'	-1.45972	-0.501633
'FAM117B'	-0.845267	-0.501322
'ITGA2'	-0.556291	-0.490015
'RHPN2'	-0.926926	-0.488614
'FUBP3'	-0.235154	-0.488098
'ZBED6'	-0.82247	-0.48762
'SOWAHC'	-0.87924	-0.484752
'CLCN5'	-0.415534	-0.481939
'CENPQ'	-0.513543	-0.481696
'PRDM1'	-0.487033	-0.479491
'DEPDC1'	-0.895476	-0.475208
'KIF11'	-0.532164	-0.474985
'CYREN'	-0.368011	-0.472967
'FANCM'	-0.338556	-0.469855
'LRIG1'	-1.06514	-0.469842
'UBFD1'	-0.33208	-0.468501
'RNF145'	-0.205499	-0.466922
'NIPA1'	-0.295324	-0.466268
'CHORDC1'	-0.457138	-0.465043
'CEP97'	-1.10609	-0.463928
'SFMBT1'	-0.575738	-0.463667
'NAA16'	-0.420165	-0.462923
'RAB11FIP1'	-0.295658	-0.462585
'SLC5A3'	-0.951789	-0.462463
'KLHL42'	-0.857	-0.462393
'FAM72D'	-0.396822	-0.460661
'ATL3'	-0.445892	-0.460364
'KANK1'	-0.978428	-0.459778
'SPRY4'	-1.01215	-0.459283
'SOCS7'	-0.734872	-0.458368
'RFWD3'	-0.148149	-0.455834
'RAB3D'	-0.520203	-0.454965
'TMEM64'	-1.76159	-0.453669
'DSCC1'	-1.81818	-0.453556
'PUS7'	-0.247014	-0.451172
'GAN'	-0.507893	-0.450901
'GINS1'	-1.26952	-0.450893
'ABCF2-H2BE1'	-0.371366	-0.448949
'H2AZ2'	-0.139405	-0.448105
'SLC3A2'	-0.0943838	-0.445005
'ZNF331'	-0.309561	-0.444045
'FAM83D'	-0.320513	-0.443721
'CCNT1'	-0.30611	-0.44329
'NOP9'	-0.565482	-0.440624
'UHRF1'	-0.277566	-0.437638
'TDG'	-0.775512	-0.437428
'TRMT13'	-0.588417	-0.437147
'SMIM13'	-1.92568	-0.435974
'U2SURP'	-0.124243	-0.434445
'IPO7'	-0.690665	-0.43428
'KLF10'	-0.42639	-0.430238
'SRRM2'	-0.162216	-0.430166
'FAM169A'	-0.718626	-0.429453
'FAM126B'	-0.520999	-0.427571
'CDC42SE1'	-0.781462	-0.427028
'KLHL23'	-0.634288	-0.426802
'DNAJC9'	-0.362233	-0.42535
'BTBD3'	-1.18519	-0.423108
'MCPH1'	-0.312886	-0.421991
'MDM2'	-0.276352	-0.419649
'PDE3B'	-0.396547	-0.419415
'LMNB1'	-0.960775	-0.418237
'TFPI2'	-0.242475	-0.417351
'LMTK2'	-0.23442	-0.417116
'CALML4'	-0.343384	-0.416852
'NHS'	-0.335578	-0.415789
'TMTC3'	-1.08405	-0.415636
'ETNK1'	-0.601641	-0.415457
'DHFR'	-0.641031	-0.415297
'PANK3'	-1.06239	-0.41485
'BRAP'	-0.517716	-0.414142
'MCM4'	-0.233301	-0.413986
'ABI2'	-0.591123	-0.41265
'FZD3'	-0.442263	-0.412551
'ZNF800'	-0.31396	-0.412323
'SMCHD1'	-0.337622	-0.411026
'G2E3'	-0.226435	-0.410938
'KBTBD6'	-1.32894	-0.410545
'C6orf62'	-0.72356	-0.408316
'POLR3K'	-0.329593	-0.407838
'GNPDA2'	-0.396664	-0.405439
'MTHFD2'	-0.218231	-0.401862
'ABHD17C'	-0.409582	-0.399869
'KMT5A'	-0.285231	-0.399761
'ZNF292'	-0.710202	-0.399614
'TCERG1'	-0.545565	-0.398381
'HMGCR'	-0.214513	-0.397919
'MALT1'	-0.317849	-0.396945
'UTP20'	-0.245982	-0.395783
'MARS2'	-0.749387	-0.3941
'SPCS3'	-0.426678	-0.393815
'CMIP'	-0.132618	-0.393097
'CTSB'	-0.198986	-0.392906
'HNRNPH1'	-0.248286	-0.392459
'PYROXD1'	-0.559151	-0.391568
'PMAIP1'	-0.711973	-0.389791
'USP49'	-0.770286	-0.388451
'EGLN3'	-1.39795	-0.388432
'ZC3H12C'	-0.515257	-0.38781
'C4orf46'	-1.65888	-0.387119
'XPOT'	-0.118079	-0.385966
'CKAP2L'	-0.466778	-0.385758
'TMEM9B'	-0.230135	-0.3853
'U2AF2'	-0.172791	-0.38323
'RFC3'	-0.308852	-0.382463
'FRMD8'	-0.64867	-0.381748
'FMR1'	-0.504087	-0.38029
'TMEM43'	-0.770437	-0.380245
'ERI1'	-2.08741	-0.379834
'GTF3C2'	-0.204544	-0.379537
'TRIM25'	-0.204349	-0.378481
'SACM1L'	-0.607059	-0.378365
'STARD4'	-0.696997	-0.376829
'CCNJ'	-0.30164	-0.376719
'SLC9A8'	-0.303497	-0.376597
'FUBP1'	-0.54957	-0.375956
'WDFY2'	-0.245474	-0.375622
'FAM72B'	-0.342791	-0.374636
'ECT2'	-0.413918	-0.374313
'HAUS6'	-0.923229	-0.373921
'RTN4'	-1.60563	-0.373074
'RHOBTB2'	-0.559689	-0.372912
'HNRNPU'	-0.138811	-0.372161
'MASTL'	-0.362286	-0.371952
'ESPL1'	-0.189322	-0.371501
'KIF2A'	-1.09491	-0.37137
'PPP3CA'	-0.359999	-0.371338
'YTHDC2'	-0.281031	-0.371034
'DNAAF5'	-0.206025	-0.370892
'NCBP3'	-0.385988	-0.370654
'BBX'	-0.851322	-0.36953
'IFFO2'	-0.211335	-0.369292
'STAM'	-0.625087	-0.369159
'NBPF20'	-0.363972	-0.367625
'DDX3X'	-0.335096	-0.364983
'ANKLE2'	-0.242428	-0.364227
'AKT3'	-0.19739	-0.364123
'FRAS1'	-0.277823	-0.363283
'POLE'	-0.260538	-0.362496
'ITPR1'	-0.567484	-0.361929
'ADSS2'	-0.183836	-0.361707
'ANP32A'	-0.127073	-0.360368
'WRN'	-0.476924	-0.359745
'PKD1'	-0.212953	-0.359254
'SPEN'	-0.394806	-0.358888
'MED1'	-0.254767	-0.358854
'VCPIP1'	-0.368414	-0.358676
'NAA50'	-0.36881	-0.356158
'MAT2A'	-0.213558	-0.35567
'SCML2'	-0.568371	-0.355339
'RASSF2'	-0.509132	-0.35491
'TMPO'	-0.67631	-0.353819
'SLC26A2'	-0.903689	-0.353301
'FHIP2A'	-0.364498	-0.352989
'TMEM168'	-0.311586	-0.352925
'PEX26'	-0.247495	-0.352744
'RAB8B'	-0.756894	-0.352397
'ZBTB6'	-0.476966	-0.350536
'FANCC'	-0.468482	-0.350307
'ASH1L'	-0.250628	-0.349422
'UBE2V1'	-1.16683	-0.348128
'ATP13A3'	-0.748882	-0.347007
'NSD1'	-0.409661	-0.344516
'CFAP20'	-0.214465	-0.343896
'RPF2'	-0.205095	-0.343634
'RAB3B'	-0.274654	-0.342702
'SLC39A10'	-0.213054	-0.342658
'MBTPS2'	-1.21035	-0.34264
'BNIP3'	-0.241399	-0.342498
'CNP'	-0.187493	-0.341915
'DIPK2A'	-1.25468	-0.340966
'CNOT11'	-0.649625	-0.340054
'NFIB'	-0.586929	-0.339791
'PTCD3'	-0.378404	-0.339435
'PHC3'	-0.492522	-0.339009
'FRMD6'	-0.495124	-0.337319
'GADD45B'	-0.818967	-0.335773
'MKLN1'	-0.406263	-0.334724
'PTBP3'	-1.07357	-0.334678
'OTUD4'	-0.918665	-0.333759
'RAB3IP'	-0.417184	-0.332437
'AGO2'	-0.258965	-0.332116
'NUP155'	-0.347845	-0.332023
'LCORL'	-0.356301	-0.331748
'FBXL18'	-0.579697	-0.331697
'CBLL1'	-0.206179	-0.330053
'ZNF318'	-0.302677	-0.330043
'TRAPPC14'	-0.275424	-0.32917
'UBE2N'	-0.462378	-0.329103
'VTI1B'	-0.987854	-0.328568
'FAR1'	-0.775617	-0.327577
'MRPL44'	-0.249316	-0.327197
'ALS2'	-0.286549	-0.326407
'ZC3HAV1L'	-0.812914	-0.326337
'STC1'	-1.37335	-0.324592
'EAF1'	-0.224186	-0.324024
'PABPC1'	-0.125358	-0.323098
'UTP15'	-0.219605	-0.323051
'SUZ12'	-0.620526	-0.323019
'TMEM237'	-1.20608	-0.321418
'MSH2'	-0.252046	-0.320539
'WDR3'	-1.00897	-0.320194
'WBP1L'	-0.248451	-0.318994
'DAZAP2'	-0.578793	-0.314125
'CA8'	-0.437421	-0.313745
'BRIX1'	-0.457257	-0.313587
'PAFAH1B1'	-0.490642	-0.313195
'CEP350'	-0.412133	-0.312664
'NFAT5'	-0.310019	-0.312265
'PTPN14'	-0.391121	-0.312081
'CD109'	-0.394569	-0.311943
'SNX12'	-0.241958	-0.311449
'CRKL'	-0.213929	-0.310678
'AVL9'	-1.13955	-0.310501
'CPSF6'	-0.168626	-0.310306
'LZIC'	-0.445888	-0.30975
'EIF2AK2'	-0.167027	-0.306791
'CD46'	-0.265791	-0.306773
'SPAST'	-1.29627	-0.306308
'POLR1F'	-0.470939	-0.305989
'ELK3'	-0.274646	-0.305144
'CEP68'	-0.660865	-0.305083
'TASOR2'	-0.318207	-0.304948
'LAMA5'	-0.302403	-0.30458
'SF1'	-0.14037	-0.304274
'ZNHIT6'	-0.489427	-0.3036
'CYBRD1'	-0.740232	-0.303394
'SGPL1'	-0.328423	-0.302147
'SFXN1'	-0.145554	-0.300933
'TMED4'	-0.325405	-0.300132
'PRRC2C'	-0.180935	-0.299974
'POLE2'	-0.809453	-0.297577
'PPP2R1B'	-0.568557	-0.297247
'POLR3G'	-1.39666	-0.29621
'TXLNG'	-0.247998	-0.296178
'ARL5B'	-0.889398	-0.294947
'DDX18'	-0.218872	-0.292717
'THOC2'	-0.301045	-0.292475
'MTMR4'	-0.626137	-0.292019
'SRSF2'	-0.115235	-0.291412
'SSX2IP'	-1.50075	-0.291057
'SLC12A2'	-0.526162	-0.290229
'DDX55'	-0.263054	-0.289931
'QKI'	-0.331323	-0.28948
'GEMIN6'	-0.430988	-0.286894
'S100PBP'	-0.836781	-0.286719
'PIAS1'	-0.35767	-0.286283
'CADM1'	-0.630345	-0.286195
'CCNH'	-0.202474	-0.283886
'DHX57'	-0.172464	-0.283356
'MRPL19'	-0.174967	-0.283017
'NIF3L1'	-0.35205	-0.283003
'MEF2A'	-0.954181	-0.282856
'GIGYF1'	-0.3092	-0.281896
'ABHD11'	-0.302846	-0.281783
'RPRD1B'	-1.00007	-0.280806
'SKIL'	-0.661175	-0.280535
'BAZ2A'	-0.211578	-0.278991
'ASB6'	-0.388507	-0.278654
'RNF38'	-0.794495	-0.278204
'RFK'	-0.176431	-0.277911
'VANGL1'	-0.216219	-0.277571
'ASXL2'	-0.82494	-0.277338
'CDCP1'	-0.272295	-0.277252
'RHOBTB3'	-0.256838	-0.277036
'NIPA2'	-0.549861	-0.276575
'AQR'	-0.171714	-0.276525
'KPNA2'	-0.107935	-0.276437
'CHTOP'	-0.189611	-0.276313
'TRIM59'	-0.522666	-0.276099
'ELMOD2'	-1.19841	-0.274905
'HTR1D'	-0.935536	-0.274271
'ZRANB2'	-0.672193	-0.273909
'SLC31A1'	-2.40725	-0.273155
'STEAP2'	-0.237381	-0.273087
'HIF1AN'	-0.442992	-0.272885
'CERK'	-0.221663	-0.272851
'MAPK9'	-1.29389	-0.27242
'AHCTF1'	-0.209206	-0.271351
'RCBTB1'	-0.703066	-0.271288
'PNISR'	-0.653783	-0.270884
'ZDHHC3'	-0.175514	-0.269891
'JKAMP'	-1.52307	-0.269713
'MIER3'	-1.18289	-0.269176
'FEN1'	-0.69699	-0.268336
'NDUFA5'	-0.648125	-0.26796
'PPP1R12A'	-0.270757	-0.267445
'LONRF2'	-0.765472	-0.267123
'STK4'	-0.367753	-0.26701
'LNPEP'	-0.283078	-0.265658
'TFDP2'	-0.23985	-0.264835
'GLIS2'	-0.593808	-0.264428
'FASN'	-0.0922986	-0.264025
'C5'	-0.260614	-0.263405
'SLC23A2'	-0.819112	-0.26317
'TJAP1'	-0.257208	-0.261514
'PBRM1'	-0.838092	-0.261321
'NKRF'	-0.442971	-0.261182
'KIF5B'	-0.758553	-0.260226
'PPAT'	-0.575967	-0.259261
'LMAN1'	-0.617643	-0.258962
'ATP6V0A2'	-0.385225	-0.25866
'NIN'	-0.38505	-0.258127
'CUL5'	-0.501471	-0.257475
'ANKRD52'	-0.235172	-0.256563
'GFRA1'	-0.433085	-0.256081
'PPP2R5E'	-0.213706	-0.25571
'KANSL1'	-0.288112	-0.255688
'EPHA2'	-0.179556	-0.255469
'SSRP1'	-0.445255	-0.254954
'TXNRD1'	-0.492034	-0.253565
'AMOTL2'	-0.417031	-0.251814
'FGF2'	-0.829741	-0.250716
'EIF4B'	-0.260757	-0.250415
'BTRC'	-0.613468	-0.24838
'DNAJC11'	-0.152507	-0.247791
'GPBP1'	-0.203523	-0.247614
'MIDEAS'	-0.482534	-0.247437
'ITSN2'	-0.264812	-0.247193
'TRUB1'	-2.01928	-0.246979
'TMEM104'	-0.305445	-0.246423
'MTCL1'	-0.166142	-0.246284
'ANP32E'	-0.909781	-0.245101
'ZNF740'	-0.270477	-0.244808
'ANKFY1'	-0.150829	-0.243934
'WDR20'	-0.236154	-0.243667
'HNRNPLL'	-0.224496	-0.243415
'GGCT'	-1.09826	-0.24326
'MTRR'	-0.231395	-0.24317
'PNRC2'	-0.203757	-0.242857
'MYBBP1A'	-0.118159	-0.241035
'TBC1D15'	-0.289623	-0.240061
'DPP8'	-0.304757	-0.24
'ALKBH5'	-0.272884	-0.239141
'ANGPTL4'	-1.09092	-0.238922
'TLN2'	-0.619527	-0.238373
'ZC3H11A'	-0.411372	-0.237915
'NAA15'	-0.416167	-0.237879
'WDR82'	-0.260814	-0.237537
'SRSF6'	-0.36969	-0.237475
'BCLAF1'	-0.872186	-0.237322
'IRF3'	-0.183775	-0.236675
'DDX46'	-0.309973	-0.236503
'SLC41A1'	-1.14507	-0.236417
'LMBR1'	-0.328783	-0.236408
'IL4R'	-0.300414	-0.235497
'C12orf29'	-0.47563	-0.235209
'RRP1B'	-0.63673	-0.23452
'RAB21'	-0.287607	-0.233524
'GGA2'	-0.215762	-0.232668
'HMGB3'	-0.477074	-0.23239
'UBE2V2'	-1.0315	-0.232366
'ATP11B'	-0.470772	-0.232113
'SLC35B2'	-0.345326	-0.230035
'ZSWIM8'	-0.283279	-0.229591
'CYP24A1'	-0.334905	-0.228779
'PSMG1'	-0.406142	-0.228327
'PTAR1'	-1.28345	-0.227945
'DDX17'	-0.390285	-0.227938
'EIF4EBP2'	-0.238889	-0.226511
'DLST'	-0.807085	-0.224516
'CD2AP'	-0.191796	-0.22439
'YIPF6'	-0.209907	-0.220144
'GTF3C4'	-0.685016	-0.219867
'TRIM33'	-0.691146	-0.219812
'MKRN1'	-1.06374	-0.219544
'BCOR'	-0.390694	-0.219485
'STARD3'	-0.367655	-0.218824
'TRRAP'	-0.165674	-0.218734
'TBC1D14'	-0.222902	-0.218295
'MARK2'	-0.451389	-0.217221
'TMEM41B'	-0.329983	-0.217184
'HSPA4'	-0.136291	-0.21704
'EXOSC2'	-0.477907	-0.216258
'EIF1AD'	-0.464842	-0.215959
'HIPK2'	-0.227434	-0.215554
'USB1'	-0.215087	-0.215293
'ELOVL2'	-0.838792	-0.214927
'TAOK1'	-0.211812	-0.214711
'TJP1'	-0.239445	-0.214215
'GFM1'	-0.182436	-0.213956
'SERBP1'	-0.693226	-0.213626
'LARP4'	-0.164234	-0.213468
'SP1'	-0.209192	-0.213041
'ANKRD17'	-0.135806	-0.21212
'TSR1'	-0.363856	-0.211696
'WDR26'	-0.197187	-0.211328
'PLXND1'	-0.659373	-0.210695
'FEM1B'	-0.269879	-0.210333
'TOMM5'	-0.314773	-0.210188
'TRAPPC10'	-0.797767	-0.208158
'EP300'	-0.16595	-0.207671
'TEX10'	-0.334551	-0.207639
'BUB3'	-0.146076	-0.207594
'DHX9'	-0.109854	-0.207562
'DHX15'	-0.157345	-0.207267
'CEBPZOS'	-0.267716	-0.207067
'NUP160'	-0.167963	-0.206817
'ANAPC16'	-0.174148	-0.206373
'ARL5A'	-0.199453	-0.206112
'MELK'	-0.783873	-0.205649
'ADAT1'	-0.353747	-0.205194
'CDC123'	-0.238587	-0.204676
'EDC4'	-0.243427	-0.204466
'ERRFI1'	-0.657611	-0.204094
'TERF1'	-0.249465	-0.203094
'MED13L'	-0.345748	-0.202915
'PPP4R2'	-0.524839	-0.202772
'LAS1L'	-0.126631	-0.202228
'QSER1'	-0.533528	-0.202019
'KDM3A'	-0.241948	-0.20156
'PKDCC'	-0.219852	-0.20025
'HELLS'	-0.309857	-0.200118
'KDM1A'	-0.553354	-0.199397
'POLR2M'	-0.338843	-0.198405
'NRIP1'	-0.298304	-0.197783
'ETS1'	-0.3388	-0.196908
'UBA2'	-0.244765	-0.195001
'MACF1'	-0.163322	-0.194353
'SLC46A1'	-0.25228	-0.193971
'ARID2'	-0.326935	-0.192857
'PAICS'	-0.532644	-0.192502
'GRAMD1A'	-0.322947	-0.192058
'G3BP1'	-0.297245	-0.191521
'PUDP'	-1.3891	-0.191011
'AASDHPPT'	-0.505961	-0.190939
'NARS1'	-0.129651	-0.189916
'CNOT1'	-0.397316	-0.18909
'BTAF1'	-0.279062	-0.188932
'KBTBD2'	-0.880657	-0.187054
'SPPL2A'	-0.177826	-0.186657
'BUD23'	-0.15497	-0.184558
'STX6'	-0.762655	-0.183774
'CEBPZ'	-0.209584	-0.183686
'PCNX4'	-0.474412	-0.183561
'NUDCD1'	-0.309838	-0.183491
'UBE3C'	-0.196493	-0.182876
'ELAVL1'	-0.150944	-0.182625
'TBL3'	-0.208076	-0.181534
'DDX52'	-0.420975	-0.180684
'MAP3K14'	-0.342907	-0.180535
'TARDBP'	-0.137237	-0.180526
'RPAP3'	-0.188704	-0.180372
'ARPP19'	-1.82789	-0.180315
'SNRNP27'	-0.186103	-0.179255
'NOL11'	-0.36928	-0.178941
'DRAP1'	-0.164785	-0.178029
'EDEM1'	-0.487493	-0.176772
'APEX2'	-0.162797	-0.176421
'EP400'	-0.183609	-0.175368
'LBR'	-0.991627	-0.170137
'YTHDC1'	-0.196045	-0.169838
'ICE1'	-0.208313	-0.169352
'ACLY'	-0.270337	-0.169033
'ELOC'	-0.168359	-0.168949
'HNRNPA2B1'	-0.130705	-0.167562
'SEPTIN10'	-2.53988	-0.167128
'DIDO1'	-0.326377	-0.163104
'R3HDM1'	-0.282875	-0.162588
'NPC1'	-0.256635	-0.161772
'SNRNP200'	-0.301343	-0.160984
'LGR4'	-0.531768	-0.160258
'HNRNPC'	-0.168346	-0.157061
'COA4'	-0.961977	-0.155669
'SIN3A'	-0.347723	-0.15466
'IDH3B'	-0.214321	-0.153836
'TIA1'	-0.395389	-0.152472
'TCP1'	-0.395701	-0.15182
'ARL6IP1'	-0.658707	-0.151811
'ITPK1'	-0.248994	-0.151801
'NFE2L2'	-0.206611	-0.15056
'RSL24D1'	-0.576727	-0.149634
'SP3'	-0.220189	-0.148653
'TBCD'	-0.267678	-0.148557
'GOLM1'	-0.143277	-0.14831
'ZMYND11'	-0.676582	-0.147827
'CEP55'	-0.798783	-0.146894
'EPN2'	-0.190179	-0.145197
'RPL37'	-0.491606	-0.144381
'RAD23B'	-0.255269	-0.143615
'ANTXR1'	-0.158203	-0.143484
'DTX2'	-0.302869	-0.142421
'PSIP1'	-0.15064	-0.142359
'PMEPA1'	-0.331723	-0.142143
'MALL'	-0.464628	-0.141111
'PTDSS1'	-0.135567	-0.140455
'PPP1R15B'	-0.297497	-0.138147
'YTHDF3'	-0.909665	-0.137691
'AKT2'	-0.171783	-0.137218
'SYNCRIP'	-0.196269	-0.135561
'MOB1A'	-0.715367	-0.134858
'ELOVL5'	-0.934169	-0.134185
'HERC2'	-0.259188	-0.131109
'MED14'	-0.509025	-0.13093
'TNPO3'	-0.14193	-0.130873
'ARF6'	-0.622162	-0.130257
'SF3B1'	-0.328685	-0.130221
'NF1'	-0.368711	-0.13013
'CNOT9'	-0.740211	-0.129906
'ADAM9'	-0.398564	-0.127222
'RNF213'	-0.366906	-0.12633
'CSE1L'	-0.137201	-0.125841
'RPL6'	-0.35901	-0.125127
'HP1BP3'	-0.67807	-0.124123
'CLDN1'	-0.783196	-0.123927
'USP34'	-0.207037	-0.122992
'PRPF8'	-0.274151	-0.1204
'TRIP12'	-0.156657	-0.119485
'SF3B4'	-0.270887	-0.118874
'PITRM1'	-0.13596	-0.118622
'EIF4G2'	-0.467436	-0.118441
'MYO10'	-0.209362	-0.117487
'RPL7L1'	-0.751707	-0.116545
'WSB2'	-1.74188	-0.112754
'SAT1'	-0.486862	-0.108378
'NONO'	-0.21373	-0.107887
'INTS1'	-0.430185	-0.10671
'LDHA'	-0.427675	-0.103643
'DDX1'	-0.156205	-0.102791
'RPL22'	-0.109822	-0.100191
'PSME3'	-0.124863	-0.0964962
'SLC25A3'	-0.19146	-0.0921182
'SNRPB'	-0.128051	-0.0902639
'NME2'	-0.0910258	-0.0887504
'FLNB'	-0.34177	-0.086842
'CALR'	0.305268	0.076983
'NRP1'	0.145296	0.0970531
'PTP4A2'	0.182115	0.100628
'MACROH2A1'	0.123937	0.10329
'MSN'	0.142955	0.110615
'CCT5'	0.279905	0.112521
'NMT1'	0.352929	0.11375
'NGRN'	0.22369	0.113887
'TUBB3'	0.143607	0.115409
'HNRNPDL'	0.545631	0.118342
'MYH9'	0.155919	0.119849
'PEA15'	0.165871	0.12151
'FKBP9'	0.224145	0.121535
'AHSA1'	0.402952	0.122205
'MAP1B'	0.208225	0.124537
'YWHAZ'	0.163828	0.125149
'APEX1'	0.121911	0.125528
'UBE2Z'	0.254016	0.126294
'SRM'	0.173591	0.12885
'SARS1'	0.203985	0.129541
'TTYH3'	0.150558	0.131834
'HSPD1'	0.309963	0.132756
'RHOF'	0.134424	0.133228
'SND1'	0.15436	0.133946
'SDHB'	0.210678	0.137275
'RAB1A'	0.213546	0.137966
'MRPL49'	0.366648	0.138803
'PTOV1'	0.17143	0.139155
'ACOT9'	0.147133	0.139982
'SEC31A'	0.184891	0.141851
'CD55'	0.207737	0.142718
'FSTL3'	0.155519	0.143581
'YWHAG'	0.416235	0.144318
'AOPEP'	0.207589	0.145415
'SEC13'	0.385442	0.145488
'SH3KBP1'	0.273177	0.145677
'ATP5PB'	0.225242	0.145677
'LSM4'	0.132225	0.146318
'TYMS'	0.249971	0.148348
'P4HB'	0.282625	0.148751
'RAB11FIP5'	0.257924	0.150889
'TAB2'	0.192248	0.15122
'NCSTN'	0.295308	0.153816
'BCL3'	0.313245	0.154505
'SPP1'	0.245857	0.154847
'DYNLRB1'	0.21424	0.159799
'MOGS'	0.205405	0.159816
'ANAPC13'	0.1918	0.16063
'APOC1'	0.188115	0.161872
'SHTN1'	0.181766	0.164374
'PPP1R15A'	0.522757	0.165977
'LRRFIP1'	0.228474	0.16896
'COPZ1'	0.335007	0.169234
'ANKRD33B'	0.169177	0.169893
'B4GALT2'	0.212144	0.17155
'PCBP2'	0.142001	0.172633
'MRPS10'	0.300919	0.173432
'TCEAL9'	0.258836	0.173535
'MAPRE1'	0.227616	0.173946
'MBNL1'	0.155449	0.175209
'OSBPL9'	0.326006	0.175252
'DDX24'	0.233899	0.175394
'MAGED1'	0.320231	0.177258
'TGFB2'	0.291517	0.178786
'TPRG1L'	0.167667	0.17974
'GADD45GIP1'	0.188204	0.180488
'EIF3B'	0.293716	0.180832
'LMO7'	0.38908	0.182968
'NT5C'	0.366778	0.183209
'NR0B1'	0.177838	0.184814
'CSRP1'	0.122671	0.185102
'CAVIN1'	0.185559	0.1853
'AMZ2'	0.337707	0.186035
'TAF10'	0.423898	0.186877
'CS'	0.207464	0.187359
'PAK2'	0.195796	0.188554
'ENTPD4'	0.443026	0.190223
'MAP4'	0.108136	0.190839
'ADGRL2'	0.293266	0.191751
'SEPTIN9'	0.216937	0.192441
'NACC1'	0.396981	0.193463
'CTSL'	0.366053	0.193754
'TUBA1C'	0.532611	0.194864
'DESI1'	0.269617	0.195663
'LRP6'	0.273732	0.19584
'FERMT2'	0.177725	0.197717
'LDLR'	0.624778	0.197999
'CLSTN1'	0.183432	0.19889
'CBX4'	0.144364	0.199667
'TAX1BP3'	0.230038	0.200161
'CCDC25'	0.216225	0.200592
'TENT4A'	0.525155	0.200632
'AREG'	0.779456	0.200681
'APOBEC3C'	0.205339	0.201102
'SELENOW'	0.199801	0.201346
'PITPNM1'	0.168476	0.202454
'TLCD1'	0.233259	0.202603
'MVD'	0.23444	0.202791
'GABRB3'	0.299412	0.20342
'RIN2'	0.544572	0.203896
'GNA11'	0.454874	0.204049
'LRFN4'	0.206684	0.205875
'MLLT11'	0.537305	0.2059
'CCNI'	0.143966	0.206598
'CABIN1'	0.366104	0.207162
'KCTD1'	0.179389	0.208466
'CKAP4'	0.259431	0.208706
'NAA40'	0.240798	0.209732
'CD44'	0.242004	0.210522
'ZNF219'	0.3668	0.210645
'NELFB'	0.265701	0.213037
'ECI1'	0.356666	0.213304
'DAP'	0.201131	0.213574
'MAP4K4'	0.416584	0.213888
'ERLIN1'	0.500506	0.214044
'REEP5'	0.372991	0.214525
'UIMC1'	0.575697	0.214669
'GPBP1L1'	0.374201	0.215149
'DOCK10'	0.278989	0.215617
'TMX4'	0.358248	0.215831
'ZNF385A'	0.59494	0.216032
'DROSHA'	0.267619	0.217252
'MVK'	0.325208	0.217385
'SLC4A1AP'	0.272218	0.217586
'ZNF337'	0.338722	0.217671
'ABCB6'	0.16496	0.218765
'CSTF3'	0.208538	0.220582
'PDLIM7'	0.25257	0.220584
'KARS1'	0.331602	0.221531
'STK25'	0.151771	0.221549
'CD2BP2'	0.244111	0.221653
'PPP2R5D'	0.363085	0.222797
'MANEAL'	0.680361	0.223918
'GRIPAP1'	0.21595	0.223928
'BRK1'	0.204325	0.224123
'SCRIB'	0.235999	0.224712
'POLR3H'	0.341373	0.224834
'ARL8A'	0.242216	0.225221
'CLTB'	0.171784	0.225369
'LTBR'	0.276791	0.225396
'HARS1'	0.440566	0.225899
'MPHOSPH10'	0.516391	0.226104
'MLLT1'	0.337332	0.226129
'XRCC1'	0.199644	0.22725
'GPRIN3'	0.286622	0.228232
'UBLCP1'	0.306507	0.229409
'ANXA1'	0.637802	0.229628
'COG4'	0.183416	0.231065
'TARS2'	0.415038	0.232202
'CDK2AP2'	0.481128	0.232264
'ULK3'	0.588702	0.232737
'RAB34'	0.17252	0.232765
'PIR'	0.186318	0.232775
'FAM219A'	0.208913	0.232899
'AFDN'	0.209553	0.232922
'MRPL4'	0.296871	0.23351
'EIF4A2'	0.180486	0.235556
'NENF'	0.267387	0.235908
'PTPRA'	0.176232	0.236136
'NDUFA8'	0.30166	0.236245
'TUBB2A'	0.25273	0.237061
'JOSD1'	0.255807	0.23724
'SEC11A'	0.130253	0.237407
'EPS8'	0.369518	0.237652
'SLC12A4'	0.266384	0.237836
'EFEMP1'	0.338687	0.237947
'SUMF2'	0.394262	0.238191
'SIPA1L2'	0.6127	0.23839
'CHD3'	0.162099	0.238423
'CHMP4B'	0.182397	0.239139
'SESN2'	0.545661	0.239778
'IRAK2'	0.220587	0.240998
'RMDN1'	0.273054	0.242595
'FAM234A'	0.171907	0.243511
'LRP3'	0.174331	0.244792
'SORBS3'	0.192052	0.245328
'CENPA'	0.519673	0.245752
'YIPF5'	0.213633	0.246216
'IP6K2'	0.198248	0.248
'CPNE1'	0.258176	0.248049
'NOL10'	0.311831	0.248185
'GLIPR1'	0.244618	0.248747
'PRKD2'	0.218862	0.250562
'STK17A'	0.506794	0.250676
'CAV1'	0.254488	0.250837
'LONP2'	0.382533	0.252118
'GOLGA3'	0.209117	0.254422
'IDH2'	0.216895	0.255027
'EZR'	0.193424	0.256031
'GSDME'	0.221676	0.256585
'P3H2'	0.29943	0.256639
'YIF1A'	0.321285	0.256828
'AUP1'	0.21455	0.257247
'AP3S1'	0.214935	0.259424
'PLRG1'	0.370401	0.260241
'CEP120'	0.343368	0.260308
'MAGED2'	0.156183	0.261075
'PMVK'	0.263553	0.262854
'MAD1L1'	0.257208	0.263053
'GUCD1'	0.181268	0.263158
'RBPMS'	0.208693	0.265681
'EXT1'	0.204345	0.266096
'RBMS2'	0.312079	0.266479
'SERPINE1'	0.674912	0.266575
'CAV2'	0.181687	0.266861
'EDN1'	0.332947	0.267376
'FGFRL1'	0.42953	0.267437
'SEL1L3'	0.19811	0.267888
'DUSP16'	0.249589	0.268089
'TFE3'	0.121857	0.268322
'DERPC'	0.256153	0.268568
'CRIM1'	0.128772	0.2691
'CNNM1'	0.177285	0.269479
'KIAA0232'	0.273315	0.269963
'TRAF3'	0.806651	0.270021
'UBTD2'	0.320291	0.271011
'PRAME'	0.26899	0.273503
'USO1'	0.168637	0.274367
'DMTN'	0.193295	0.274617
'SCARA3'	0.289095	0.275049
'PPP1R14B'	0.818856	0.275479
'YWHAH'	0.57228	0.27552
'ACOT13'	0.3089	0.275747
'TEAD4'	0.400761	0.276442
'LIMK1'	0.289588	0.276602
'FURIN'	0.160273	0.276848
'PARP3'	0.302661	0.277402
'AKR1C1'	0.169745	0.277714
'CHST3'	0.419595	0.27809
'SART1'	0.336318	0.27833
'STK39'	0.264053	0.279168
'UBN1'	0.266891	0.279218
'SMARCA1'	0.17728	0.279354
'MAP7D1'	0.294962	0.279539
'DLG5'	0.28907	0.280222
'FAM83H'	0.224254	0.281242
'ATP6V1F'	0.242499	0.282507
'EXOC5'	0.199895	0.282929
'CDIN1'	0.390114	0.283622
'CDYL'	0.403258	0.284001
'TGFBR2'	0.195534	0.284047
'H3-3A'	0.280079	0.284548
'PAQR5'	0.12614	0.284879
'EEPD1'	0.444932	0.285479
'PLEKHA2'	0.270578	0.287696
'USP21'	0.443371	0.288031
'JUN'	0.168559	0.289465
'CDC42BPA'	0.251338	0.289989
'DUSP14'	0.356212	0.290029
'ANKRD11'	0.471945	0.290365
'PALD1'	0.293353	0.290377
'KLHL20'	0.345666	0.291667
'NOSIP'	0.304374	0.291979
'DNAJB12'	0.360052	0.293314
'SCOC'	0.219183	0.293557
'FAM13A'	0.359698	0.29436
'PSMC3'	0.378567	0.29514
'POLH'	0.339007	0.295236
'NTPCR'	0.307798	0.296111
'RBPMS2'	0.549508	0.296191
'SMARCAL1'	0.222808	0.296211
'TRAPPC1'	0.156279	0.296413
'PCDH9'	0.330071	0.298103
'DZIP1'	0.282427	0.298253
'ARHGEF1'	0.354861	0.298483
'MIF4GD'	0.450944	0.299654
'RAPGEF1'	0.335214	0.299873
'UBE2O'	0.386966	0.300196
'EREG'	0.954601	0.300457
'DGKG'	0.3775	0.301424
'DNAJC30'	0.390379	0.301564
'H2AJ'	0.250127	0.30197
'KLF2'	0.493958	0.302728
'TXNDC12'	0.466642	0.303279
'TNS3'	0.119903	0.303344
'OARD1'	0.471683	0.303799
'ASCC2'	0.399588	0.304978
'EGLN2'	0.345976	0.305046
'C1RL'	0.310168	0.306207
'SMTN'	0.453459	0.30727
'STMN3'	1.62496	0.308009
'CAT'	0.257125	0.308696
'PRKAB2'	0.286056	0.309916
'ASCC1'	0.222285	0.31032
'MRFAP1L1'	0.386402	0.310995
'ACTR1B'	0.268904	0.311256
'ISG20L2'	0.511793	0.312579
'UQCC1'	0.246137	0.312786
'MFN1'	0.378711	0.313063
'CDR2L'	0.199285	0.313848
'SANBR'	0.274743	0.313933
'URGCP'	0.347788	0.314903
'MYOM3'	0.405939	0.315076
'DOT1L'	0.499973	0.31656
'TMEM30A'	0.169898	0.316803
'ASTN2'	0.580448	0.317034
'PTGS2'	0.82269	0.317291
'PCBP4'	0.219406	0.31841
'AMACR'	0.380626	0.319278
'THBS1'	0.615385	0.320162
'UNC45A'	0.284789	0.32045
'JDP2'	0.380281	0.320611
'HTATIP2'	0.264826	0.320961
'SEPTIN5'	0.572341	0.32159
'BAIAP2'	0.472929	0.322098
'CPNE2'	0.253488	0.32227
'VPS25'	0.464389	0.322549
'PHLDA3'	0.135425	0.323081
'SFN'	0.505926	0.323437
'RIN3'	0.24847	0.32374
'KMT5B'	0.256387	0.324983
'EFHD2'	0.118098	0.325573
'EML3'	0.328591	0.325931
'PSKH1'	0.493219	0.327013
'PLK2'	0.244521	0.328663
'PHF1'	0.364802	0.329222
'ARHGAP35'	0.285439	0.330293
'PLCG1'	0.30672	0.331189
'MBD6'	0.504968	0.33329
'AKIRIN1'	0.284696	0.33344
'DAPK3'	0.249361	0.334007
'PCK2'	0.352944	0.334238
'PPFIA3'	0.604977	0.335033
'TFAP4'	0.402904	0.335638
'CREB3L2'	0.81999	0.336157
'PBDC1'	0.607536	0.33658
'UBE3A'	0.291673	0.337041
'COL5A1'	0.199034	0.337314
'INSIG1'	0.197656	0.337385
'INA'	0.405197	0.33743
'STOX2'	0.484255	0.337572
'SERPINB6'	0.423095	0.337794
'NNT'	0.310778	0.337974
'SUSD1'	0.393424	0.33955
'USP4'	0.279426	0.33969
'RPUSD1'	0.36475	0.340129
'HDAC1'	0.24629	0.340364
'ELF3'	0.459075	0.340782
'PRXL2C'	0.560062	0.340953
'TSPYL5'	0.265326	0.34111
'NPRL3'	0.449354	0.341299
'EMP1'	0.498459	0.341478
'ZNF84'	0.30819	0.341848
'ABHD14B'	0.36732	0.342059
'NKX2-5'	0.54422	0.343157
'PHF12'	0.281046	0.343368
'BOD1'	0.473134	0.343783
'CLIC1'	0.129637	0.343849
'TTC27'	0.299434	0.343869
'BAX'	0.147395	0.344338
'NAGLU'	0.291547	0.34437
'BBS4'	0.297958	0.344504
'SRP19'	0.630985	0.344821
'RETSAT'	0.29371	0.345785
'DDB2'	0.500918	0.345809
'RSPO3'	0.624418	0.346035
'BMERB1'	0.31891	0.346404
'STAT6'	0.241208	0.346672
'MRPS34'	0.373951	0.347059
'ARRB2'	0.377798	0.347597
'THOC5'	0.342362	0.347924
'TRIM32'	0.436269	0.34827
'SLC9A3'	0.397023	0.348441
'PROSER1'	0.514211	0.34908
'NSMCE3'	0.452991	0.349351
'ZNF622'	0.522922	0.349541
'SF3B2'	0.445282	0.351158
'RTN2'	1.33075	0.351924
'MBTPS1'	0.201952	0.351931
'MAT2B'	0.357368	0.352007
'DAG1'	0.262099	0.353707
'SESN1'	0.334123	0.355406
'BICDL1'	0.562837	0.356076
'NPAS2'	0.198235	0.35662
'SUMO2'	0.417206	0.356717
'CCNYL1'	0.31591	0.35762
'SKA2'	0.683969	0.35767
'ISCA1'	0.625791	0.359605
'GPAA1'	0.406124	0.360542
'NRCAM'	0.302317	0.360829
'ETAA1'	0.878491	0.361234
'PIGV'	0.634387	0.361317
'FAS'	0.293088	0.362375
'SULF2'	0.333073	0.364209
'PDK4'	0.367688	0.365852
'WDR1'	0.115287	0.36853
'AXIN1'	0.289384	0.369984
'CASP6'	0.470128	0.370517
'VASP'	0.155604	0.370713
'AK1'	0.309024	0.372379
'RAP2C'	0.475969	0.374798
'SLC49A4'	0.293602	0.37504
'ZNF343'	0.51696	0.377361
'CCDC90B'	0.195657	0.377751
'EPN1'	0.276046	0.377808
'CTTN'	0.180483	0.38012
'HS2ST1'	0.30905	0.380336
'ADRA1B'	0.493073	0.380721
'CHPT1'	0.628475	0.381462
'APBA2'	0.375073	0.381644
'MTSS2'	0.200531	0.381836
'ZNF140'	0.35538	0.381867
'PDXP'	0.719825	0.382763
'SMARCE1'	0.305855	0.382988
'DBN1'	0.203979	0.383974
'WIPI2'	0.377518	0.384535
'GRIN2D'	0.379875	0.384608
'RTL8A'	0.482295	0.385775
'LTBP1'	0.422644	0.386834
'AKT1'	0.459107	0.387094
'TTPAL'	0.615667	0.388314
'MISP'	0.268191	0.390936
'CEP131'	0.479369	0.392019
'TCOF1'	0.931304	0.393666
'MAPK8IP1'	0.906998	0.394653
'COQ7'	0.628747	0.394758
'INPP1'	0.522472	0.395982
'MMP24OS'	0.210888	0.396172
'CD24'	0.129369	0.396861
'ATF3'	0.345777	0.39715
'APLP1'	0.167395	0.397636
'TTC9C'	0.382126	0.398008
'ISY1'	0.497607	0.398487
'CNPPD1'	0.263937	0.399074
'ARHGAP17'	0.253395	0.400274
'GRB10'	0.192442	0.400299
'TOR3A'	0.747507	0.40051
'ENSA'	0.675738	0.401416
'ZBTB4'	0.307324	0.401708
'TP53I3'	0.137743	0.402536
'ZNF195'	0.604164	0.402594
'SPTBN2'	0.672598	0.40263
'CCDC102A'	0.431303	0.403046
'PLEKHM2'	0.296741	0.404819
'POMGNT1'	0.476559	0.405205
'THAP12'	0.185063	0.405517
'EIF3F'	0.296339	0.407827
'ADAM19'	0.479935	0.407934
'DNAJC25'	0.451009	0.407968
'NSMCE4A'	0.474148	0.408831
'RRAS'	0.169453	0.409236
'C12orf75'	0.396394	0.409468
'CCDC80'	0.637705	0.409607
'DHX37'	0.389585	0.409685
'CCN1'	0.781916	0.410961
'NAAA'	0.392727	0.410991
'MEX3A'	0.491609	0.41143
'RIT1'	0.534767	0.411769
'SIPA1L1'	0.552343	0.412766
'CCDC9'	0.640272	0.413638
'BCL7B'	0.942753	0.414035
'MRTFA'	0.247421	0.419073
'WDR54'	0.486642	0.419774
'DCP1B'	0.464395	0.420304
'DCDC2'	0.425149	0.420848
'IER5'	0.423861	0.421022
'LPCAT3'	0.531418	0.422494
'SLC50A1'	0.244623	0.422513
'RIPK2'	0.23439	0.42275
'KLHL4'	0.356158	0.423029
'ANXA6'	0.425778	0.423361
'PALLD'	0.384312	0.423816
'SPINDOC'	0.767998	0.424575
'PTMS'	0.336529	0.425525
'DCBLD2'	0.473292	0.427274
'FBXO6'	0.587345	0.427562
'TNKS1BP1'	0.488932	0.428504
'NFS1'	0.2547	0.429771
'FAHD1'	0.268467	0.429956
'LONP1'	0.516292	0.430162
'SUMF1'	0.393396	0.430465
'NCBP2AS2'	0.572755	0.431326
'ATG4A'	0.586833	0.431525
'ARAP1'	0.242787	0.431943
'NFE2L1'	0.722084	0.432324
'GTF2H3'	0.457848	0.433526
'CLIP1'	0.711799	0.433631
'ACTB'	0.256696	0.434259
'NCK2'	0.394187	0.434409
'CSGALNACT1'	0.276018	0.435643
'MAPK12'	0.327939	0.437058
'BRPF1'	0.568033	0.43784
'VGF'	2.2133	0.439802
'ELP3'	0.40177	0.440323
'VGLL3'	0.634613	0.440545
'TRIP6'	0.367954	0.440729
'BIN3'	0.670581	0.441355
'SHB'	0.159493	0.442795
'PWWP3A'	0.306965	0.443276
'TOB2'	0.295998	0.444378
'CTXN1'	1.13781	0.446766
'RARG'	0.395292	0.44701
'TRAPPC12'	0.226563	0.447783
'AKIRIN2'	0.505037	0.449434
'ANXA7'	0.44494	0.449777
'PODXL'	0.555282	0.451573
'RTL8C'	0.207034	0.451715
'COL4A1'	0.402987	0.452287
'POLR2C'	0.627419	0.452295
'AFG3L2'	0.27974	0.45282
'ELP1'	0.200911	0.453109
'UBE2D1'	0.250868	0.453774
'BORCS8'	0.554529	0.457169
'SLC27A4'	0.396867	0.457544
'SLC35E3'	0.491401	0.458571
'KIF1C'	0.481969	0.460998
'TGFB1I1'	0.445689	0.462609
'UBP1'	0.772898	0.463342
'ZNF766'	0.498187	0.464067
'CBLB'	0.358515	0.464238
'CDK16'	0.550374	0.464939
'TM7SF3'	0.432082	0.466631
'EDA2R'	0.274128	0.467498
'CDK9'	0.432525	0.468352
'ZNF721'	0.717329	0.470913
'GDI1'	0.646841	0.47153
'ZNF761'	0.442906	0.471713
'GNAI2'	0.289233	0.471985
'SUV39H2'	0.851658	0.472099
'MYO18A'	0.301656	0.472375
'GPC1'	0.202628	0.47312
'MICAL3'	0.406544	0.477122
'LMNA'	0.231915	0.477378
'PRDX4'	0.485812	0.479505
'PRSS23'	0.353624	0.480609
'MAPK8IP2'	1.51362	0.482422
'PPP6R2'	0.33727	0.482682
'CFAP36'	0.896309	0.484138
'MRFAP1'	0.433067	0.484799
'PTPRH'	0.72539	0.484941
'MARCKS'	0.825344	0.485922
'KLHDC3'	0.587026	0.487768
'C6orf47'	0.612247	0.48886
'C11orf86'	0.356027	0.491754
'PLEKHB2'	0.607491	0.493721
'PLEKHJ1'	0.693356	0.494375
'DDAH2'	0.245447	0.49619
'RAP1GAP'	0.293809	0.497258
'LRRC27'	0.717416	0.497673
'ZNF79'	0.503332	0.502654
'SNUPN'	0.66626	0.504073
'GYS1'	0.174293	0.505096
'KLF6'	0.567706	0.505992
'C17orf97'	1.17748	0.507388
'TMEM164'	0.564391	0.508082
'NPDC1'	0.287653	0.510022
'LDB1'	0.19245	0.510533
'RBAK'	0.389612	0.511125
'FMNL1'	0.311343	0.511448
'SDC1'	0.466113	0.513342
'WBP11'	0.80703	0.513646
'RNF135'	0.395836	0.513741
'RAB5A'	0.448102	0.514508
'BICRA'	0.658284	0.51609
'GTF3A'	0.547799	0.518017
'DUSP5'	0.365116	0.518108
'COL1A1'	0.676914	0.518446
'SLC7A2'	0.575734	0.52291
'TMEM129'	0.348104	0.52385
'C19orf12'	0.542108	0.524144
'IER2'	0.277076	0.526238
'THSD1'	0.607761	0.528439
'TCTA'	0.267157	0.528697
'ANKRD13B'	1.16698	0.529774
'CACNG6'	0.444663	0.529863
'RAC1'	0.519582	0.530566
'DNAJB5'	0.55965	0.5341
'KDM2A'	0.576389	0.534879
'ULK1'	0.132046	0.534969
'RTL8B'	0.409875	0.535952
'LPIN1'	0.464536	0.537507
'DRAM1'	0.368192	0.537601
'KCNN4'	0.392261	0.538255
'CRIP2'	0.30187	0.542027
'PPARG'	0.710376	0.542181
'MPP2'	0.421839	0.542611
'VPS53'	0.557566	0.543042
'TUBA1A'	0.354126	0.543451
'TM2D3'	0.414218	0.543563
'CCDC92'	0.337011	0.544208
'ITPKC'	0.347475	0.546153
'CGREF1'	0.433741	0.547628
'VAT1'	0.143053	0.548337
'RABL6'	0.699083	0.550622
'IER3IP1'	0.400826	0.550968
'ADAM15'	0.360948	0.552223
'PLCXD1'	0.44917	0.55341
'EPB41L1'	0.345415	0.555721
'ZNF875'	0.735707	0.55593
'C9orf78'	0.819452	0.558584
'ZDHHC7'	0.580401	0.561387
'MBD5'	0.350756	0.56353
'TOMM22'	0.687825	0.563878
'QPCT'	0.293412	0.564057
'SOX12'	0.39952	0.564341
'SNAP25'	0.450228	0.564707
'ECE1'	0.763983	0.568776
'HDGFL2'	0.572737	0.569289
'RCC1L'	0.586259	0.570983
'TRIB3'	0.833119	0.572066
'SIAH2'	0.497475	0.572361
'C11orf49'	0.866003	0.573487
'MARVELD1'	0.25002	0.573493
'RHOB'	0.8903	0.573647
'ZNF248'	0.355072	0.576217
'MAP1S'	0.27206	0.576572
'NPR3'	0.921391	0.579894
'CCDC107'	0.397966	0.580014
'FDXR'	0.352323	0.583657
'PDCL3'	0.500477	0.584614
'ZFPM1'	0.536331	0.584802
'OPN3'	0.421957	0.585072
'CAMLG'	0.320464	0.586847
'ZBTB5'	0.357427	0.587502
'ZFYVE21'	0.677902	0.587522
'BBS1'	0.850018	0.588218
'LHFPL6'	0.478634	0.591597
'RCAN3'	0.448796	0.592679
'SEMA6B'	0.31095	0.593663
'FKRP'	0.870612	0.596559
'LPCAT1'	0.218375	0.596752
'ZBED4'	0.742168	0.598553
'NOTCH3'	0.349495	0.598573
'SHLD2'	0.629366	0.61425
'LIPH'	0.242836	0.617426
'TAF3'	0.806814	0.621649
'ZSCAN29'	0.878741	0.623612
'TLE5'	0.538165	0.624496
'SSH1'	0.258252	0.624559
'GNPDA1'	0.391503	0.624655
'USP42'	0.430485	0.625095
'MGAT5B'	0.637544	0.625351
'TFPI'	0.55439	0.626798
'TMED7-TICAM2'	0.487483	0.627725
'XPC'	0.753802	0.631351
'ZNF18'	0.882003	0.632188
'ATL1'	0.512682	0.633307
'PGAP6'	0.286614	0.636417
'DOK4'	0.356485	0.638845
'ZNF45'	0.608304	0.64121
'PODXL2'	1.01424	0.641237
'IL6R'	0.344547	0.641626
'IGFBP4'	0.823676	0.642203
'TSHZ1'	0.601145	0.64692
'RPL26L1'	0.715825	0.647778
'NTN4'	0.827793	0.652925
'DGKA'	0.658288	0.654105
'POLR2D'	1.02017	0.65834
'FAM32A'	0.792333	0.659205
'MBP'	0.395953	0.659914
'RAD23A'	0.744962	0.660756
'PPP1R9B'	0.47791	0.66173
'ZKSCAN1'	0.440065	0.662142
'DUSP8'	1.16326	0.662764
'LRRC4B'	1.04725	0.663248
'APOE'	0.609569	0.666916
'ETFRF1'	0.71177	0.668864
'SLC33A1'	0.689153	0.672296
'EPDR1'	0.406991	0.673941
'DDHD1'	0.604596	0.677303
'TBC1D9'	0.590048	0.677398
'MMP24'	1.02956	0.679097
'ZW10'	1.3435	0.679874
'KAT14'	0.454458	0.681263
'NDUFS2'	0.761486	0.684497
'DLK2'	1.22357	0.686494
'SLC6A8'	0.419685	0.689134
'PLA2G12A'	0.36452	0.691742
'KIAA1522'	0.409283	0.693073
'PBLD'	0.718732	0.693496
'R3HCC1'	0.973694	0.694063
'JUND'	0.305387	0.694578
'PFKL'	0.323689	0.698463
'CA12'	0.49427	0.702077
'TM4SF20'	0.560457	0.702466
'TCF3'	0.777206	0.709954
'HES4'	0.865654	0.710094
'SMIM29'	0.539058	0.71024
'ZNF41'	0.539468	0.714889
'KIAA1217'	0.590489	0.721957
'TMEM156'	0.530178	0.725758
'ZNF469'	0.855838	0.733951
'PLCL2'	0.854724	0.734806
'HEXIM1'	0.160636	0.734859
'ZCCHC24'	0.379086	0.737691
'ADPRHL1'	0.994688	0.73791
'PITX1'	0.881727	0.737967
'PDSS2'	0.603396	0.742275
'ZCCHC3'	0.910408	0.743842
'TBC1D9B'	0.534233	0.744393
'FNBP1'	0.79386	0.747671
'GOLGA2'	0.91946	0.74874
'SPTBN4'	1.00145	0.748807
'TMEM216'	1.14339	0.749266
'NES'	0.907249	0.752881
'PITHD1'	0.834943	0.753023
'KRT19'	0.310485	0.754469
'GRIP2'	0.826176	0.755268
'C3orf52'	1.13892	0.763512
'FDX1'	1.0165	0.764742
'GLE1'	0.593975	0.766657
'CD164'	0.209823	0.768448
'ZNF227'	0.690853	0.769237
'TESK1'	0.414713	0.769347
'ZDHHC18'	1.28205	0.770439
'FAM210B'	0.717216	0.770738
'ATF1'	0.661388	0.774475
'GREM1'	1.21701	0.775721
'DYRK1B'	0.576491	0.776456
'ZNF184'	1.0306	0.778722
'SDC4'	1.30565	0.782755
'VOPP1'	1.09369	0.783152
'CYB5RL'	0.756412	0.783777
'ARHGEF9'	0.984042	0.786355
'TXNRD3'	0.660296	0.786642
'MCRIP2'	0.616346	0.789155
'PDE8A'	0.605329	0.790847
'STAT3'	0.317603	0.792156
'PLXNB3'	0.811181	0.792742
'BTG2'	1.12441	0.796204
'ME1'	0.735918	0.800824
'TRIOBP'	0.541203	0.802996
'ARHGAP21'	0.709697	0.809391
'WNT9A'	0.628407	0.812668
'FUT4'	0.927119	0.819413
'B4GALT1'	1.30001	0.822267
'TSC22D1'	0.385048	0.826886
'EPB41'	0.527659	0.83256
'TLK2'	0.765451	0.838391
'AMOTL1'	0.533027	0.842557
'CSK'	0.580352	0.859188
'INSYN2A'	0.581594	0.86141
'PDE7A'	0.765004	0.866149
'TUFT1'	0.917077	0.866981
'ZFP90'	0.539718	0.876494
'PHACTR2'	0.934043	0.885488
'CENPBD1'	0.927039	0.900511
'KDM2B'	0.615134	0.902199
'ACTA2'	0.663402	0.90405
'WBP4'	0.864946	0.905246
'EMC6'	1.28963	0.910135
'DENND5A'	0.890724	0.916181
'TM4SF1'	1.06555	0.926726
'ZNF354A'	0.744734	0.929496
'SYNC'	0.553946	0.931476
'SH2B1'	0.677636	0.938454
'ADRA1D'	0.849513	0.944536
'ZNF765'	0.946022	0.95081
'TRIML2'	0.777306	0.955621
'TCF7L1'	0.585017	0.961561
'FMC1'	0.953434	0.974815
'TNFSF9'	1.10337	0.989672
'BBC3'	0.867894	0.994922
'NUDCD3'	1.0371	0.998276
'GRHL3'	0.967911	1.00627
'NHLRC1'	0.755284	1.01765
'PCNX3'	0.857368	1.02187
'NOLC1'	1.5063	1.03223
'FOXP4'	1.10123	1.0455
'PERP'	0.78608	1.0537
'MYPOP'	0.931456	1.06491
'ELFN2'	0.640544	1.06831
'DNAI3'	2.10228	1.07374
'CCDC32'	1.10488	1.09407
'SETD7'	1.13386	1.09977
'GALNT9'	0.944587	1.10351
'ZNF664'	0.935403	1.11362
'ZNF845'	0.899578	1.1382
'HTRA3'	1.65442	1.14721
'ZNF629'	1.19824	1.14829
'BICD2'	1.4143	1.17755
'KLB'	1.58977	1.18121
'G3BP2'	0.517053	1.19323
'ZNF467'	0.472947	1.20093
'MEX3D'	0.932984	1.20679
'MESD'	1.37897	1.21249
'P2RY6'	0.969361	1.21735
'CYP1B1'	1.13207	1.25777
'MICAL2'	0.832255	1.25863
'IFT27'	1.09178	1.26142
'ZDHHC16'	1.15657	1.26211
'TMEM117'	0.720996	1.26731
'MED11'	1.3787	1.27788
'LMTK3'	0.812083	1.3516
'RGS19'	1.62908	1.37161
'SLC52A1'	1.00282	1.38624
'STX12'	1.36103	1.40124
'OGFR'	1.18873	1.44018
'GANAB'	1.58337	1.50777
'HMOX1'	0.381493	1.53839
'H2BC5'	1.27336	1.54253
'STIMATE-MUSTN1'	1.1346	1.55825
'CHST14'	2.08105	1.61491
'PALM3'	2.37054	1.70211
'CASP7'	1.78525	1.90314
'TPM4'	2.15099	2.10611
'HABP4'	1.71519	2.13919
'ZNF616'	2.27097	2.42659

## Sheet: Table S4-5
Gene	KEGG pathway_term	KEGG Pathway Term Level1	KEGG Pathway Term Level2
'CDK6'	04110///Cell cycle+++04115///p53 signaling pathway+++04151///PI3K-Akt signaling pathway+++04218///Cellular senescence+++04934///Cushing syndrome+++05160///Hepatitis C+++05162///Measles+++05163///Human cytomegalovirus infection+++05164///Influenza A+++05165///Human papillomavirus infection+++05167///Kaposi sarcoma-associated herpesvirus infection+++05169///Epstein-Barr virus infection+++05200///Pa…	Cellular Processes+++Environmental Information Processing+++Human Diseases	Cell growth and death+++Signal transduction+++Endocrine and metabolic disease+++Infectious disease: viral+++Cancer: overview+++Cancer: specific types
'DDB2'	03420///Nucleotide excision repair+++04115///p53 signaling pathway+++04120///Ubiquitin mediated proteolysis+++05161///Hepatitis B+++05169///Epstein-Barr virus infection+++05200///Pathways in cancer+++05202///Transcriptional misregulation in cancer+++05210///Colorectal cancer+++05212///Pancreatic cancer+++05213///Endometrial cancer+++05214///Glioma+++05216///Thyroid cancer+++05217///Basal cell car…	Genetic Information Processing+++Cellular Processes+++Human Diseases	Replication and repair+++Cell growth and death+++Folding, sorting and degradation+++Infectious disease: viral+++Cancer: overview+++Cancer: specific types
'BBC3'	01524///Platinum drug resistance+++04115///p53 signaling pathway+++04210///Apoptosis+++04215///Apoptosis - multiple species+++04390///Hippo signaling pathway+++05016///Huntington disease+++05162///Measles+++05200///Pathways in cancer+++05210///Colorectal cancer	Human Diseases+++Cellular Processes+++Environmental Information Processing	Drug resistance: antineoplastic+++Cell growth and death+++Signal transduction+++Neurodegenerative disease+++Infectious disease: viral+++Cancer: overview+++Cancer: specific types
'SESN1'	04115///p53 signaling pathway+++04211///Longevity regulating pathway	Cellular Processes+++Organismal Systems	Cell growth and death+++Aging
'SFN'	04110///Cell cycle+++04115///p53 signaling pathway+++04960///Aldosterone-regulated sodium reabsorption	Cellular Processes+++Organismal Systems	Cell growth and death+++Excretory system
'FAS'	01524///Platinum drug resistance+++04010///MAPK signaling pathway+++04060///Cytokine-cytokine receptor interaction+++04115///p53 signaling pathway+++04210///Apoptosis+++04217///Necroptosis+++04650///Natural killer cell mediated cytotoxicity+++04668///TNF signaling pathway+++04932///Non-alcoholic fatty liver disease+++04936///Alcoholic liver disease+++04940///Type I diabetes mellitus+++05010///Alz…	Human Diseases+++Environmental Information Processing+++Cellular Processes+++Organismal Systems	Drug resistance: antineoplastic+++Signal transduction+++Signaling molecules and interaction+++Cell growth and death+++Immune system+++Endocrine and metabolic disease+++Neurodegenerative disease+++Infectious disease: bacterial+++Infectious disease: parasitic+++Infectious disease: viral+++Cancer: overview+++Immune disease+++Cardiovascular disease
'MDM2'	01522///Endocrine resistance+++01524///Platinum drug resistance+++04068///FoxO signaling pathway+++04110///Cell cycle+++04115///p53 signaling pathway+++04120///Ubiquitin mediated proteolysis+++04144///Endocytosis+++04151///PI3K-Akt signaling pathway+++04218///Cellular senescence+++04625///C-type lectin receptor signaling pathway+++04919///Thyroid hormone signaling pathway+++05131///Shigellosis+++…	Human Diseases+++Environmental Information Processing+++Cellular Processes+++Genetic Information Processing+++Organismal Systems	Drug resistance: antineoplastic+++Signal transduction+++Cell growth and death+++Folding, sorting and degradation+++Transport and catabolism+++Immune system+++Endocrine system+++Infectious disease: bacterial+++Infectious disease: viral+++Cancer: overview+++Cancer: specific types
'GADD45B'	04010///MAPK signaling pathway+++04064///NF-kappa B signaling pathway+++04068///FoxO signaling pathway+++04110///Cell cycle+++04115///p53 signaling pathway+++04210///Apoptosis+++04218///Cellular senescence+++05169///Epstein-Barr virus infection+++05200///Pathways in cancer+++05202///Transcriptional misregulation in cancer+++05210///Colorectal cancer+++05212///Pancreatic cancer+++05213///Endometri…	Environmental Information Processing+++Cellular Processes+++Human Diseases	Signal transduction+++Cell growth and death+++Infectious disease: viral+++Cancer: overview+++Cancer: specific types
'RRM2B'	00230///Purine metabolism+++00240///Pyrimidine metabolism+++00480///Glutathione metabolism+++00983///Drug metabolism - other enzymes+++04115///p53 signaling pathway	Metabolism+++Cellular Processes	Nucleotide metabolism+++Metabolism of other amino acids+++Xenobiotics biodegradation and metabolism+++Cell growth and death
'SERPINE1'	04066///HIF-1 signaling pathway+++04115///p53 signaling pathway+++04218///Cellular senescence+++04371///Apelin signaling pathway+++04390///Hippo signaling pathway+++04610///Complement and coagulation cascades+++04933///AGE-RAGE signaling pathway in diabetic complications+++05142///Chagas disease	Environmental Information Processing+++Cellular Processes+++Organismal Systems+++Human Diseases	Signal transduction+++Cell growth and death+++Immune system+++Endocrine and metabolic disease+++Infectious disease: parasitic
'PMAIP1'	01524///Platinum drug resistance+++04115///p53 signaling pathway+++04210///Apoptosis+++04215///Apoptosis - multiple species+++05200///Pathways in cancer+++05203///Viral carcinogenesis+++05210///Colorectal cancer	Human Diseases+++Cellular Processes	Drug resistance: antineoplastic+++Cell growth and death+++Cancer: overview+++Cancer: specific types
'BAX'	01521///EGFR tyrosine kinase inhibitor resistance+++01522///Endocrine resistance+++01524///Platinum drug resistance+++04071///Sphingolipid signaling pathway+++04115///p53 signaling pathway+++04141///Protein processing in endoplasmic reticulum+++04210///Apoptosis+++04211///Longevity regulating pathway+++04215///Apoptosis - multiple species+++04217///Necroptosis+++04722///Neurotrophin signaling pat…	Human Diseases+++Environmental Information Processing+++Cellular Processes+++Genetic Information Processing+++Organismal Systems	Drug resistance: antineoplastic+++Signal transduction+++Cell growth and death+++Folding, sorting and degradation+++Aging+++Nervous system+++Endocrine and metabolic disease+++Neurodegenerative disease+++Infectious disease: bacterial+++Infectious disease: viral+++Cancer: overview+++Cancer: specific types+++Cardiovascular disease
'CCND1'	01522///Endocrine resistance+++04068///FoxO signaling pathway+++04110///Cell cycle+++04115///p53 signaling pathway+++04151///PI3K-Akt signaling pathway+++04152///AMPK signaling pathway+++04218///Cellular senescence+++04310///Wnt signaling pathway+++04340///Hedgehog signaling pathway+++04371///Apelin signaling pathway+++04390///Hippo signaling pathway+++04510///Focal adhesion+++04530///Tight junct…	Human Diseases+++Environmental Information Processing+++Cellular Processes+++Organismal Systems	Drug resistance: antineoplastic+++Signal transduction+++Cell growth and death+++Cellular community - eukaryotes+++Endocrine system+++Endocrine and metabolic disease+++Infectious disease: viral+++Cancer: overview+++Cancer: specific types+++Cardiovascular disease
'RRM2'	00230///Purine metabolism+++00240///Pyrimidine metabolism+++00480///Glutathione metabolism+++00983///Drug metabolism - other enzymes+++04115///p53 signaling pathway	Metabolism+++Cellular Processes	Nucleotide metabolism+++Metabolism of other amino acids+++Xenobiotics biodegradation and metabolism+++Cell growth and death
'PERP'	04115///p53 signaling pathway	Cellular Processes	Cell growth and death
'THBS1'	04015///Rap1 signaling pathway+++04115///p53 signaling pathway+++04145///Phagosome+++04151///PI3K-Akt signaling pathway+++04350///TGF-beta signaling pathway+++04510///Focal adhesion+++04512///ECM-receptor interaction+++05144///Malaria+++05165///Human papillomavirus infection+++05205///Proteoglycans in cancer+++05206///MicroRNAs in cancer+++05219///Bladder cancer	Environmental Information Processing+++Cellular Processes+++Human Diseases	Signal transduction+++Cell growth and death+++Transport and catabolism+++Cellular community - eukaryotes+++Signaling molecules and interaction+++Infectious disease: parasitic+++Infectious disease: viral+++Cancer: overview+++Cancer: specific types
'TP53'	01522///Endocrine resistance+++01524///Platinum drug resistance+++04010///MAPK signaling pathway+++04071///Sphingolipid signaling pathway+++04110///Cell cycle+++04115///p53 signaling pathway+++04137///Mitophagy - animal+++04151///PI3K-Akt signaling pathway+++04210///Apoptosis+++04211///Longevity regulating pathway+++04216///Ferroptosis+++04218///Cellular senescence+++04310///Wnt signaling pathway…	Human Diseases+++Environmental Information Processing+++Cellular Processes+++Organismal Systems	Drug resistance: antineoplastic+++Signal transduction+++Cell growth and death+++Transport and catabolism+++Aging+++Nervous system+++Endocrine system+++Neurodegenerative disease+++Infectious disease: bacterial+++Infectious disease: viral+++Cancer: overview+++Cancer: specific types+++Cardiovascular disease
'SESN2'	04115///p53 signaling pathway+++04150///mTOR signaling pathway+++04211///Longevity regulating pathway	Cellular Processes+++Environmental Information Processing+++Organismal Systems	Cell growth and death+++Signal transduction+++Aging
'CCND3'	04110///Cell cycle+++04115///p53 signaling pathway+++04151///PI3K-Akt signaling pathway+++04218///Cellular senescence+++04310///Wnt signaling pathway+++04390///Hippo signaling pathway+++04510///Focal adhesion+++04630///JAK-STAT signaling pathway+++05162///Measles+++05164///Influenza A+++05165///Human papillomavirus infection+++05166///Human T-cell leukemia virus 1 infection+++05169///Epstein-Barr…	Cellular Processes+++Environmental Information Processing+++Human Diseases	Cell growth and death+++Signal transduction+++Cellular community - eukaryotes+++Infectious disease: viral+++Cancer: overview
'CCNG1'	04115///p53 signaling pathway+++05206///MicroRNAs in cancer	Cellular Processes+++Human Diseases	Cell growth and death+++Cancer: overview
'CCNG2'	04068///FoxO signaling pathway+++04115///p53 signaling pathway	Environmental Information Processing+++Cellular Processes	Signal transduction+++Cell growth and death
'CCNB2'	04068///FoxO signaling pathway+++04110///Cell cycle+++04114///Oocyte meiosis+++04115///p53 signaling pathway+++04218///Cellular senescence+++04914///Progesterone-mediated oocyte maturation+++05166///Human T-cell leukemia virus 1 infection+++05170///Human immunodeficiency virus 1 infection	Environmental Information Processing+++Cellular Processes+++Organismal Systems+++Human Diseases	Signal transduction+++Cell growth and death+++Endocrine system+++Infectious disease: viral
'TP53I3'	04115///p53 signaling pathway	Cellular Processes	Cell growth and death
Notes: Genes are enriched in p53 signaling pathway at the thesehold of p<0.05 and log2FC>1. Red: upregulation to be verified by qPCR; Blue :downregulation to be verified by qPCR.
