# Supplementary material for: Targeting LINC070974 inhibits lung adenocarcinoma cell proliferation and progression by interacting with Y-box binding protein 1 : LINC070974 and YBX1 regulate NSCLC
Source: Acta Biochim Biophys Sin (Shanghai). 2024 Jun 20;57(2):182–94. doi: 10.3724/abbs.2024093 (PMC11868936; doi:10.3724/abbs.2024093)
Supplement: 24152Supplementary_Table_S3 [file 24152Supplementary_Table_S3.xlsx]

## Sheet: Sheet1
Supplementary Table S3. Proteins identified by LC/MS with RNA pull down
Description	Sum PEP Score	Coverage [%]	# Peptides	# PSMs	# Unique Peptides	# AAs	MW [kDa]	calc. pI	Score Sequest HT: Sequest HT	# Peptides (by Search Engine): Sequest HT
Alpha-enolase OS=Homo sapiens OX=9606 GN=ENO1 PE=1 SV=2	55.95	51	22	28	9	434	47.1	7.39	58.96	22
Y-box-binding protein 1 OS=Homo sapiens OX=9606 GN=YBX1 PE=1 SV=3	47.717	71	16	25	12	324	35.9	9.88	71.72	16
Keratin, type II cytoskeletal 1 OS=Homo sapiens OX=9606 GN=KRT1 PE=1 SV=6	47.632	33	19	22	17	644	66	8.12	49.78	19
Retinal dehydrogenase 1 OS=Homo sapiens OX=9606 GN=ALDH1A1 PE=1 SV=2	39.56	39	16	24	9	501	54.8	6.73	52.47	16
Alpha-enolase OS=Bos taurus OX=9913 GN=ENO1 PE=1 SV=4	35.31	33	14	20	1	434	47.3	6.8	38.71	14
60S ribosomal protein L4 OS=Homo sapiens OX=9606 GN=RPL4 PE=1 SV=5	31.456	34	14	15	14	427	47.7	11.06	34.54	14
Tubulin alpha-1A chain OS=Pan troglodytes OX=9598 GN=TUBA1A PE=2 SV=1	26.061	25	11	16	11	451	50.1	5.06	25.64	11
Heterogeneous nuclear ribonucleoprotein F OS=Homo sapiens OX=9606 GN=HNRNPF PE=1 SV=3	24.994	28	9	12	7	415	45.6	5.58	25.85	9
Keratin, type I cytoskeletal 18 OS=Homo sapiens OX=9606 GN=KRT18 PE=1 SV=2	23.442	32	11	13	10	430	48	5.45	19.59	11
Keratin, type II cytoskeletal 2 epidermal OS=Homo sapiens OX=9606 GN=KRT2 PE=1 SV=2	22.954	25	13	14	9	639	65.4	8	19.87	13
Keratin, type I cytoskeletal 9 OS=Homo sapiens OX=9606 GN=KRT9 PE=1 SV=3	18.648	16	8	10	8	623	62	5.24	14.85	8
Y-box-binding protein 3 OS=Homo sapiens OX=9606 GN=YBX3 PE=1 SV=4	17.092	25	6	12	2	372	40.1	9.77	36.33	6
Keratin, type II cytoskeletal 8 OS=Homo sapiens OX=9606 GN=KRT8 PE=1 SV=7	16.184	19	10	10	9	483	53.7	5.59	16.13	10
Actin, cytoplasmic 1 OS=Homo sapiens OX=9606 GN=ACTB PE=1 SV=1	15.703	21	7	10	7	375	41.7	5.48	12.52	7
Elongation factor 1-alpha 1 OS=Mus musculus OX=10090 GN=Eef1a1 PE=1 SV=3	14.974	17	8	12	4	462	50.1	9.01	24.01	8
Retinal dehydrogenase 1 OS=Equus caballus OX=9796 GN=ALDH1A1 PE=1 SV=2	14.249	18	8	10	1	501	54.8	6.86	17.13	8
6-phosphogluconate dehydrogenase, decarboxylating OS=Homo sapiens OX=9606 GN=PGD PE=1 SV=3	14.231	15	6	8	6	483	53.1	7.23	14.04	6
Cationic trypsin OS=Bos taurus OX=9913 PE=1 SV=3	14.137	35	7	10	7	246	25.8	8.07	19.08	7
Tubulin beta chain OS=Homo sapiens OX=9606 GN=TUBB PE=1 SV=2	13.111	24	7	7	2	444	49.6	4.89	8.45	7
Tubulin beta-4B chain OS=Homo sapiens OX=9606 GN=TUBB4B PE=1 SV=1	11.783	23	7	7	2	445	49.8	4.89	10.54	7
Heterogeneous nuclear ribonucleoprotein H OS=Homo sapiens OX=9606 GN=HNRNPH1 PE=1 SV=4	11.61	16	5	6	3	449	49.2	6.3	13.03	5
Keratin, type I cytoskeletal 10 OS=Homo sapiens OX=9606 GN=KRT10 PE=1 SV=6	10.992	13	6	8	6	584	58.8	5.21	12.84	6
60S ribosomal protein L3 OS=Homo sapiens OX=9606 GN=RPL3 PE=1 SV=2	10.765	16	6	7	6	403	46.1	10.18	11.98	6
Major outer membrane lipoprotein Lpp 1 OS=Salmonella paratyphi A (strain ATCC 9150 / SARB42) OX=295319 GN=lpp1 PE=3 SV=1	10.681	54	4	4	4	78	8.4	9.31	8.31	4
Tubulin beta-3 chain OS=Homo sapiens OX=9606 GN=TUBB3 PE=1 SV=2	10.192	18	6	6	1	450	50.4	4.93	10.96	6
Elongation factor 1-alpha 2 OS=Homo sapiens OX=9606 GN=EEF1A2 PE=1 SV=1	9.29	14	5	8	1	463	50.4	9.03	15.79	5
Glucose-6-phosphate 1-dehydrogenase OS=Homo sapiens OX=9606 GN=G6PD PE=1 SV=4	8.758	9	4	4	4	515	59.2	6.84	7.28	4
ATP synthase subunit beta OS=Escherichia coli O1:K1 / APEC OX=405955 GN=atpD PE=3 SV=1	8.392	11	4	4	4	460	50.3	5.01	5.69	4
Albumin OS=Homo sapiens OX=9606 GN=ALB PE=1 SV=2	7.999	12	5	5	5	609	69.3	6.28	9.17	5
